# Supplementary material for: An artificial cell capable of signal transduction mediated by ADRB2 for the regulation of glycogenolysis
Source: Nat Commun. 2026 Jan 16;17:1795. doi: 10.1038/s41467-026-68503-3 (PMC12916806; doi:10.1038/s41467-026-68503-3)
Supplement: Supplementary file 4 — Supplementary Data 1 [file 41467_2026_68503_MOESM4_ESM.xlsx]

## Sheet: Gene sequence of ADRB2 construc
Gene sequence of ADRB2 construct
GGATCCATGGACTACAAGGACGACGACGACAAGGGTCAGCCTGGTAACGGTAGCGCCTTCCTGCTGGCCCCTAACGGCAGCCACGCCCCTGACCACGACGTGACACAGGAACGCGACGAGGTGTGGGTGGTCGGTATGGGTATCGTGATGAGCCTGATCGTGCTGGCCATCGTGTTCGGCAACGTTCTCGTGATCACCGCTATCGCTAAGTTCGAGCGCCTGCAAACCGTGACCAACTACTTCATCACTAGCCTGGCTTGCGCCGACCTCGTGATGGGCCTGGCTGTGGTGCCTTTCGGTGCCGCTCACATCCTGATGAAGATGTGGACCTTCGGCAACTTCTGGTGTGAATTCTGGACCAGCATCGACGTTCTGTGTGTGACCGCCAGCATCGAGACC…

## Sheet: Gene sequence of Gsα construct
Gene sequence of Gsα construct
ATGCACCACCACCACCATCATCACCACCACCACATGGGCTGCCTGGGCAACAGCAAGACCGAGGATCAGAGAAATGAGGAGAAGGCCCAGAGAGAGGCCAACAAGAAGATCGAGAAGCAGCTCCAGAAGGACAAGCAGGTGTACCGCGCCACCCACAGGCTGCTGCTGCTGGGCGCTGGCGAGAGCGGCAAGTCCACCATCGTGAAGCAGATGAGGATTCTGCACGTTAACGGCTTCAATGGCGAGGGCGGCGAGGAGGACCCCCAGGCCGCCAGGTCTAACAGCGACGGCGAGAAGGCCACCAAGGTGCAGGACATTAAGAATAACCTGAAGGAGGCCATCGAGACAATTGTGGCCGCCATGTCCAATCTGGTGCCCCCAGTGGAGCTGGCCAACCCC…

## Sheet: Gene sequence of ADCY5 construc
Gene sequence of ADCY5 construct
GTCGACATGCACCACCACCACCACCATAAGTCCCAGAAGGAGGGCTGTTGTAGCCGGGGCGACCTGAGCATCCAGACCGGCCCCGGCGGCGAGTGGGCCCCTAGAAGGCTGGTGAGCAACGTGCTGATCTTTAGCTGTACCAACATTGTGGGCGTGTGCACCCACTACCCAGCCGAGGTGAGCCAGAGACAGGCCTTCCAGGAGACTAGAGAGTGTATTCAGGCCAGGCTGCACTCCCAGCGGGAGAATCAGCAGCAGGAGAGACTGCTGCTGAGCGTGCTGCCCAGACACGTGGCCATGGAAATGAAGGCTGACATCAACGCTAAGCAGGAGGACATGATGTTCCACAAAATCTATATTCAGAAGCATGACAACGTGAGCATCCTGTTTGCCGACATT…

## Sheet: Gene sequence of Epac1-cAMP con
Gene sequence of Epac1-cAMP construct
CATATGCTGTCCAAAGGTGAAGAACTGTTCACCGGTGTTGTTCCGATCCTGGTAGAACTGGACGGTGATGTTAACGGTCATAAATTTTCTGTTTCCGGTGAAGGTGAAGGTGATGCTACCTATGGTAAACTGACCCTGAAATTTATCTGCACTACCGGCAAACTGCCGGTGCCATGGCCGACCCTGGTGACTACCTTTGGCTACGGCCTGCAGTGTTTCGCGCGTTACCCGGATCACATGAAACAGCATGACTTCTTTAAAAGCGCAATGCCGGAAGGCTACGTTCAGGAACGTACCATTTTCTTCAAAGATGACGGTAATTATAAAACCCGTGCAGAAGTTAAATTTGAAGGTGACACCCTGGTGAACCGTATCGAATTAAAAGGTATCGACTTCAAA…
