# Supplementary material for: An artificial cell capable of signal transduction mediated by ADRB2 for the regulation of glycogenolysis
Source: Nat Commun. 2026 Jan 16;17:1795. doi: 10.1038/s41467-026-68503-3 (PMC12916806; doi:10.1038/s41467-026-68503-3)
Supplement: Supplementary file 6 — Source Data [file 41467_2026_68503_MOESM6_ESM.xlsx]

## Sheet: Figure 2
Figure 2b					Figure 2c							Figure 2e									Figure 2e			Figure 2f								Figure 2g							Fgure 2h							Figure 2i
																					Time (min)	V (mL)		Relative ADCY5 activity								Relative ADCY5 activity							Relative ADCY5 activity							V (μM min-1)
																					0.5	0.05		pH	Sample 1	Sample 2	Sample 3	mean	SD			Temperature (℃)	Sample 1	Sample 2	Sample 3	mean	SD		Mg2+ (mM)	Sample 1	Sample 2	Sample 3	mean	SD		ATP (mM)	Sample 1	Sample 2	Sample 3
																					0.56	0.0493462		4.5	27.37	40.39	30.61	32.79	6.78			25	70.92	85.86	74.22	77	7.6		0.5	40	42.67	37.98	40.22	2.35		0.2	100.816	105.257	110.752
																					0.62	0.0487491		5	53.84	63.83	56.33	58	5.2			30	76.2	92.97	79.83	83	8		1	61.56	62	65	62.85	1.87		0.6	130.799	135.884	139.259
																					0.68	0.0482658		5.5	61.94	74.09	64.97	67	6.32			35	83.12	93.1	87.78	88	6.1		1.5	85.78	90.76	86.65	87.73	2.66		1	140.895	142.583	148.59
																					0.74	0.0479529		6	68.9	78.74	71.36	73	5.12			37	93.84	102.87	97.29	98	5.2		2	102.45	100	98.14	100.2	2.16		2	149.656	153.652	157.256
																					0.8	0.0478674		6.5	77.64	85.71	79.65	81	4.2			40	97.42	102.89	99.69	100	3.21		2.5	73.21	79.32	77.56	76.7	3.15		4	155.58	158.255	165.255
																					0.86	0.048066		7	82.03	89.16	83.81	85	3.71			45	79.16	93.39	85.45	86	7.3		3	55.21	54	60.29	56.5	3.34		6	164.948	167.255	173.232
																					0.92	0.0486056		7.5	91.03	98.16	92.81	94	3.71			50	66.62	82.78	72.6	74	8.2									8	165.122	169.326	176.023
																					0.98	0.049543		8	96.59	104.78	98.63	100	4.26			55	36.76	46.65	39.59	41	5.3									10	168.159	172.324	176.966
																					1.04	0.0509208		8.5	93.29	104.6	96.11	98	5.89			60	10.96	20.12	13.92	15	5.6									12	169.548	172.954	178.259
																					1.1	0.0525918		9	81.35	90.11	83.54	85	4.56																	14	170.806	174.266	179.337
																					1.16	0.0542748		9.5	76.43	82.6	77.97	79	3.21
																					1.22	0.0556856		10	60.69	68.64	62.67	64	4.14
																					1.28	0.0565401
																					1.34	0.0565541
																					1.4	0.0554434
																					1.46	0.0529238
																					1.52	0.0487155
																					1.58	0.0429799
																					1.64	0.0367059
																					1.69	0.0309733
																					1.75	0.0268619
																					1.81	0.0254515
																					1.87	0.0278218
																					1.93	0.0350527
																					1.99	0.0482239
																					2.05	0.0683547
																					2.11	0.096131
																					2.17	0.132125
																					2.23	0.17691
																					2.29	0.231056
																					2.35	0.295137
																					2.41	0.369724
																					2.47	0.45539
																					2.53	0.552556
																					2.59	0.658576
																					2.65	0.767939
																					2.71	0.875024
																					2.77	0.974209
																					2.83	1.05988
																					2.89	1.1264
																					2.95	1.16817
																					3.01	1.17956
																					3.07	1.15787
																					3.13	1.1077
																					3.19	1.0348
																					3.25	0.944885
																					3.31	0.843703
																					3.37	0.736986
																					3.43	0.630467
																					3.49	0.529881
																					3.55	0.440417
																					3.61	0.363078
																					3.67	0.296937
																					3.73	0.241057
																					3.79	0.194502
																					3.85	0.156333
																					3.91	0.125613
																					3.97	0.101406
																					4.03	0.0827779
																					4.08	0.0689155
																					4.14	0.0591549
																					4.2	0.0528411
																					4.26	0.0493192
																					4.32	0.0479343
																					4.38	0.0480313
																					4.44	0.0489553
																					4.5	0.0500514
																					4.56	0.0508066
																					4.62	0.0511935
																					4.68	0.0512881
																					4.74	0.0511665
																					4.8	0.0509049
																					4.86	0.0505793
																					4.92	0.0502658
																					4.98	0.0500406
																					5.04	0.0499725
																					5.1	0.0500517
																					5.16	0.0502199
																					5.22	0.0504183
																					5.28	0.0505879
																					5.34	0.0506696
																					5.4	0.0506047
																					5.46	0.0503341
																					5.52	0.0498
																					5.58	0.049023
																					5.64	0.0481512
																					5.7	0.0473443
																					5.76	0.046762
																					5.82	0.0465639
																					5.88	0.0469098
																					5.94	0.0479594
																					6	0.0498724
																					6.06	0.0528342
																					6.12	0.0571511
																					6.18	0.0631647
																					6.24	0.0712165
																					6.3	0.0816481
																					6.36	0.0948011
																					6.42	0.111017
																					6.47	0.130638
																					6.53	0.153944
																					6.59	0.180234
																					6.65	0.208004
																					6.71	0.235728
																					6.77	0.261881
																					6.83	0.284936
																					6.89	0.303368
																					6.95	0.31565
																					7.01	0.320261
																					7.07	0.316514
																					7.13	0.305534
																					7.19	0.28868
																					7.25	0.267311
																					7.31	0.24279
																					7.37	0.216474
																					7.43	0.189725
																					7.49	0.163903
																					7.55	0.140311
																					7.61	0.11989
																					7.67	0.103435
																					7.73	0.0917415
																					7.79	0.0856047
																					7.85	0.0858197
																					7.91	0.0931817
																					7.97	0.108486
																					8.03	0.132462
																					8.09	0.16413
																					8.15	0.200675
																					8.21	0.239196
																					8.27	0.27679
																					8.33	0.310553
																					8.39	0.337583
																					8.45	0.354978
																					8.51	0.359836
																					8.57	0.350539
																					8.63	0.329236
																					8.69	0.298754
																					8.75	0.261926
																					8.81	0.22158
																					8.86	0.180548
																					8.92	0.141659
																					8.98	0.107744
																					9.04	0.0813666
																					9.1	0.0626794
																					9.16	0.0505452
																					9.22	0.0438151
																					9.28	0.0413402
																					9.34	0.0419716
																					9.4	0.0445602
																					9.46	0.0479573
																					9.52	0.0510244
																					9.58	0.0531259
																					9.64	0.0543356
																					9.7	0.0547809
																					9.76	0.0545891
																					9.82	0.0538878
																					9.88	0.0528042
																					9.94	0.0514658
																					10	0.05
[truncated: 60 more columns]

## Sheet: Figure 3
Figure 3b							Figure 3c							Figure 3f											Figure 3h				Figure 3i
Percentage of ADRB2-GUVs (%)							WB of ADRB2							Fluorescence (a.u.)															Percentage of ADCY5-GUVs (%)
ADRB2 : lipids (mol : mol)	Sample 1	Sample 2	Sample 3	mean	SD									No ISO						ISO									ADCY5 : lipids (mol : mol)	Sample 1	Sample 2	Sample 3	mean	SD
1:106	34.18	35.26	37.25	35.5633	1.55732									Time (min)	Sample 1	Sample 2	Sample 3	mean	SD	Sample 1	Sample 2	Sample 3	mean	SD					10-1:106	7.83	8.25	10.78	8.95333	1.59582
10:106	66.47	64.58	67.58	66.21	1.51681									0.5	--	--	--	--	--	2.786	3.982	5.512	4.09333	1.36641					1:106	29.6	31.2	30.9	30.5667	0.85049
102:106	87.67	86.78	89.36	87.9367	1.31051									1	--	--	--	--	--	7.678	8.563	8.921	8.38733	0.639849					10:106	57	54.3	58.7	56.6667	2.21886
103:106	94.07	96.25	98.56	96.2933	2.24531									2	--	--	--	--	--	17.213	19.321	15.326	17.2867	1.99852					102:106	75.6	77.9	73.9	75.8	2.00749
104:106	95.37	96.38	98.25	96.6667	1.46124									3	--	--	--	--	--	24.041	27.036	26.321	25.7993	1.56416					103:106	97.9	95.8	98.9	97.5333	1.58219
														4	--	--	--	--	--	30.947	31.336	32.321	31.5347	0.708216
														5	--	--	--	--	--	33.723	34.989	33.3211	34.011	0.870457
														10	--	--	--	--	--	33	34.212	34.325	33.8457	0.734545
														15	--	--	--	--	--	33.21	35.658	35.215	34.6943	1.30441
							Normalized intensity
								Sample 1	Sample 2	Sample 3	mean	SD
							ADRB2	100	103.69	98.54	100.743	2.65425
							ADRB2-GUVs	98.69	90.34	93.16	94.0633	4.24766

## Sheet: Figure 4
Figure 4d							Figure 4e												Figure 4f												Figure 4g							Figure 4i							Figure 4k
Fret ratio (FECFP/FEYFP)							cAMP (μM)												cAMP (μM)												Amplification times							Fret ratio (FECFP/FEYFP)							Fret ratio (FECFP/FEYFP)
Time (min)	Sample 1	Sample 2	Sample 3	mean	SD		Without ADRB2-Gsα						With ADRB2-Gsα						Without ADRB2-Gsα						With ADRB2-Gsα						ISO (μM)	Sample 1	Sample 2	Sample 3	mean	SD		Time (min)	Sample 1	Sample 2	Sample 3	mean	SD		Time (min)	Sample 1	Sample 2	Sample 3	mean
0	0.484346	0.32456	0.569821	0.459576	0.124493		Time (min)	Sample 1	Sample 2	Sample 3	mean	SD	Sample 1	Sample 2	Sample 3	mean	SD		ISO (μM)	Sample 1	Sample 2	Sample 3	mean	SD	Sample 1	Sample 2	Sample 3	mean	SD		0.4	9.1553	10.075	10.624	9.95144	0.742116		0	0.422565	0.523626	0.492324	0.479505	0.0517354		0	0.492578	0.553663	0.432148	0.492796
10	1.56123	1.84125	1.67852	1.69367	0.140623		0	0.31	0.17	1.17	0.55	0.541479	0.28	0.08	1.08	0.48	0.52915		0.1	0.31	0.12	1.14	0.523333	0.542433	2.09	1.08	4.03	2.4	1.49923		0.6	8.13396	10.6357	11.2886	10.0194	1.66517		10	1.52564	1.62356	1.58225	1.57715	0.0491632		10	1.42588	1.65265	1.59246	1.557
20	2.62954	2.41587	2.72656	2.59066	0.158953		1	0.32	0.1	1.13	0.516667	0.542433	0.28	0.48	1.08	0.613333	0.416333		0.2	0.34	0.12	1.1	0.52	0.514198	2.88	1.79	4.45	3.04	1.3372		0.8	10.3129	13.6827	12.7737	12.2564	1.74342		20	1.62954	1.68981	1.52126	1.61354	0.0854103		20	1.47256	1.62562	1.56898	1.55572
							2	0.29	0.11	1.09	0.496667	0.521664	0.28	0.48	1.08	0.613333	0.416333		0.4	0.34	0.13	1.11	0.526667	0.515978	2.66	4.03	4.25	3.64667	0.86153		1	20.546	22.0452	24.7701	22.4538	2.14147		30	2.36523	2.41251	2.36515	2.38096	0.027323		30	1.48256	1.61589	1.57237	1.55694
							3	0.33	0.16	1.16	0.55	0.53507	0.88	1.88	2.08	1.61333	0.64291		0.6	0.32	0.08	1.15	0.516667	0.561456	4.88	6.38	6.77	6.01	0.997848		2	15.2852	14.251	16.3656	15.3006	1.0574
							4	0.31	0.14	1.15	0.533333	0.540771	2.08	2.89	3.49	2.82	0.707602		0.8	0.37	0.17	1.09	0.543333	0.483873	8.25	10.95	10.22	9.80667	1.39665		4	11.9167	11.2895	10.6114	11.2725	0.652789
							5	0.29	0.09	1.14	0.506667	0.557524	3.69	6.5	7.9	6.03	2.14399		1	0.31	0.12	1.11	0.513333	0.525389	20.55	22.05	24.77	22.4567	2.13919		6	9.07459	9.72394	9.91236	9.5703	0.439507
							6	0.29	0.09	1.16	0.513333	0.568888	8.91	9.91	11.12	9.98	1.10666		2	0.29	0.18	1.15	0.54	0.531131	37.57	35.5	39.73	37.6	2.11516		8	6.93901	7.19596	7.4376	7.19086	0.249338
							7	0.33	0.11	1.11	0.516667	0.525484	10.31	11.72	12.52	11.5167	1.11894		4	0.38	0.12	1.09	0.53	0.502096	52.67	50.16	48.45	50.4267	2.1226		10	5.53668	5.7276	5.97894	5.74774	0.221815
							8	0.31	0.12	1.13	0.52	0.536749	12.32	13.52	14.33	13.39	1.01129		6	0.29	0.09	1.12	0.5	0.546168	54.45	58.34	59.47	57.42	2.63342
							9	0.35	0.14	1.17	0.553333	0.544273	13.73	14.73	15.53	14.6633	0.90185		8	0.33	0.17	1.08	0.526667	0.485833	55.51	57.57	59.5	57.5267	1.99535
							10	0.29	0.08	1.14	0.503333	0.561278	15.53	16.33	16.94	16.2667	0.70713		10	0.38	0.15	1.15	0.56	0.523737	55.37	57.28	59.79	57.48	2.21678
							11	0.33	0.15	1.17	0.55	0.544426	16.33	17.14	17.94	17.1367	0.805005
							12	0.35	0.11	1.09	0.516667	0.510816	17.54	18.34	18.94	18.2733	0.702377
							13	0.31	0.09	1.12	0.506667	0.542433	18.54	19.14	20.15	19.2767	0.813654
							14	0.31	0.12	1.11	0.513333	0.525389	19.75	20.55	21.35	20.55	0.8
							15	0.33	0.14	1.12	0.53	0.519711	20.55	21.55	22.36	21.4867	0.906661
							16	0.35	0.15	1.16	0.553333	0.534821	21.15	22.16	23.16	22.1567	1.005
							17	0.29	0.15	1.11	0.516667	0.518588	21.55	22.56	23.36	22.49	0.907028
							18	0.38	0.11	1.11	0.533333	0.517333	22.16	23.16	23.96	23.0933	0.90185
							19	0.3	0.1	1.1	0.5	0.52915	22.56	23.76	24.77	23.6967	1.10636
							20	0.36	0.13	1.12	0.536667	0.518106	22.96	23.96	25.17	24.03	1.10666
							21	0.36	0.13	1.09	0.526667	0.501232	23.16	23.96	24.97	24.03	0.907028
							22	0.31	0.13	1.15	0.53	0.544426	23.36	24.16	25.17	24.23	0.907028
							23	0.29	0.18	1.12	0.53	0.513907	23.56	23.76	24.97	24.0967	0.762911
							24	0.29	0.11	1.18	0.526667	0.572917	23.16	24.36	24.77	24.0967	0.83668
							25	0.28	0.18	1.15	0.536667	0.53351	23.56	23.96	25.37	24.2967	0.950807
							26	0.31	0.1	1.17	0.526667	0.566951	23.36	24.16	25.57	24.3633	1.11894
							27	0.32	0.15	1.1	0.523333	0.50659	22.96	24.77	25.17	24.3	1.17758
							28	0.38	0.17	1.15	0.566667	0.515978	23.16	23.96	25.77	24.2967	1.33717
							29	0.31	0.17	1.15	0.543333	0.530031	23.56	24.16	24.97	24.23	0.707602
							30	0.33	0.09	1.14	0.52	0.550182	23.36	24.16	25.37	24.2967	1.01195
[truncated: 12 more columns]

## Sheet: Figure 5
Figure 5b										Figure 5c							Figure 5d										Figure 5e							Figure 5f										Figure 5g
WB of PhK										Phosphorylation percentage of PhK (%)							WB of PYGM										Phosphorylation percentage of PYGM (%)							WB of PYGM										Phosphorylation percentage of PYGM (%)
										PKA (U)	Sample 1	Sample 2	Sample 3	mean	SD												PhK (U)	Sample 1	Sample 2	Sample 3	mean	SD												ATP (mM)	Sample 1	Sample 2	Sample 3	mean	SD
										0	38.0264	33	30	33.6755	4.05558												0	30.1172	33.252	36.226	33.1984	3.05475												0	37.6901	32.14	31.39	33.74	3.44132
										0.1	52.7489	48	46.5	49.083	3.26218												1	46.1144	49.555	53.225	49.6315	3.55589												0.1	45.2834	46.98	40.87	44.3778	3.15406
										0.2	58.7508	60	53	57.2503	3.73346												1.2	60.0682	65.258	62.22	62.5154	2.60748												0.2	52.4912	55.36	50.14	52.6637	2.61427
										0.4	66.9838	69	63	66.3279	3.0533												1.4	78.9428	76.692	73.256	76.2969	2.8639												0.4	70.6249	74.25	65.33	70.0683	4.48597
										0.8	80.4524	85	79	81.4841	3.13024												1.6	79.883	76.22	79.33	78.4777	1.97464												0.6	79.511	82.92	77.2	79.877	2.87751
										1	94.0098	96	91	93.6699	2.51727												1.8	77.7852	78	81.5	79.0951	2.08551												0.8	91.5117	93.01	88.06	90.8606	2.53842
										1.5	93.793	95.9	90.9	93.531	2.51028												2	80.7973	82	79.6458	80.8144	1.17719												1	79.3727	80.33	74.25	77.9842	3.26916
										2	95.2131	97	91	94.4044	3.08067																													2	63.066	65.12	60.36	62.8487	2.38743
WB of p-PhK
																																		WB of p-PYGM
																	WB of p-PYGM

## Sheet: Figure 6
Figure 6a												Figure 6c												Figure 6d							Figure 6f							Figure 6g
G-1-P (μM)												NADPH (μM)												G-1-P (μM)							NADPH (μM)							Amplification folds
0 μM ISO						1 μM ISO						0 μM ISO						1 μM ISO						ISO (μM)	Sample 1	Sample 2	Sample 3	mean	SD		ISO (μM)	Sample 1	Sample 2	Sample 3	mean	SD			Sample 1	Sample 2	Sample 3	mean	SD
Time (min)	Sample 1	Sample 2	Sample 3	mean	SD	Sample 1	Sample 2	Sample 3	mean	SD		Time (min)	Sample 1	Sample 2	Sample 3	mean	SD	Sample 1	Sample 2	Sample 3	mean	SD		0.01	--	--	--	--	--		0.01	--	--	--	--	--		cAMP/ISO	20.546	22.0452	24.7701	22.4538	2.14147
0	0	0	0	0	0	0	0	0	0	0		0	0	0	0	0	0	0	0	0	0	0		0.1	--	--	--	--	--		0.1	--	--	--	--	--		G-1-P/ISO	48.1752	48.2512	51.7974	49.4079	2.06969
2	0	0	0	0	0	0	0	0	0	0		1	0	0	0	0	0	0	0	0	0	0		1	48.1752	48.2512	51.7974	49.4079	2.06969		1	125.041	109.425	130.435	121.634	10.9118		6-PGL/ISO	125.041	109.425	130.435	121.634	10.9118
4	0	0	0	0	0	2.2716	3.7978	2.3784	2.81593	0.851997		2	0	0	0	0	0	0	0	0	0	0		10	50.8954	51.8987	46.2155	49.6699	3.03334		10	125.904	111.525	132.535	123.321	10.7407
6	0	0	0	0	0	5.9752	6.3796	7.7978	6.71753	0.95714		4	0	0	0	0	0	16.7974	25.4576	28.875	23.71	6.22556		100	48.8878	50.2426	48.6427	49.2577	0.861707		100	132.041	109.425	130.435	123.967	12.6195
8	0	0	0	0	0	7.8578	7.9534	9.6428	8.48467	1.00411		6	0	0	0	0	0	37.5874	44.5874	49.0007	43.7252	5.75529
10	0	0	0	0	0	12.7546	11.1978	13.1346	12.3623	1.02626		8	0	0	0	0	0	60.8974	50.7941	65.799	59.1635	7.65123
12	0	0	0	0	0	18.1354	17.0472	19.1264	18.103	1.03998		10	0	0	0	0	0	78.6568	71.7983	88.1293	79.5281	8.2003
14	0	0	0	0	0	20.4684	21.9794	22.7792	21.7423	1.1735		15	0	0	0	0	0	109.643	99.7941	104.746	104.728	4.92453
16	0	0	0	0	0	29.978	31.0464	33.5668	31.5304	1.84271		20	0	0	0	0	0	115.798	105.001	120.656	113.818	8.01296
18	0	0	0	0	0	35.9476	36.4774	37.9846	36.8032	1.05686		25	0	0	0	0	0	123.664	111.222	131.859	122.248	10.3909
20	0	0	0	0	0	41.7566	42.4916	45.5752	43.2745	2.0261		30	0	0	0	0	0	125.041	109.425	130.435	121.634	10.9118
25	0	0	0	0	0	47.1818	48.2578	51.1956	48.8784	2.07762
30	0	0	0	0	0	48.1752	48.2512	51.7974	49.4079	2.06969

## Sheet: Supplementary Fig. 4
Supplementary Fig. 4a			Supplementary Fig. 4b			Supplementary Fig. 4c			Supplementary Fig. 4d			Supplementary Fig. 4e			Supplementary Fig. 4f			Supplementary Fig. 4g			Supplementary Fig. 4h
Time (min)	Intensity (mAU)		Time (min)	Intensity (mAU)		Time (min)	Intensity (mAU)		Time (min)	Intensity (mAU)		Time (min)	Intensity (mAU)		Time (min)	Intensity (mAU)		Time (min)	Intensity (mAU)		cAMP (μM)	Peak area
0.001583	0.00481221		0.001583	4.04725		0.001583	9.30868		0.001583	0.0227828		0.001583	0.0277205		0.001583	0.0400577		0.001583	0.072905		10	0.752
0.00325	0.00459439		0.00325	4.04165		0.00325	9.29579		0.00325	0.0217516		0.00325	0.0264658		0.00325	0.0382445		0.00325	0.069605		50	4.662
0.004917	0.00460449		0.004917	4.02292		0.004917	9.25271		0.004917	0.0217994		0.004917	0.026524		0.004917	0.0383286		0.004917	0.069758		100	13.835
0.006583	0.00473782		0.006583	4.00846		0.006583	9.21946		0.006583	0.0224306		0.006583	0.027292		0.006583	0.0394385		0.006583	0.071778		150	20.992
0.00825	0.00469221		0.00825	3.9978		0.00825	9.19494		0.00825	0.0222147		0.00825	0.0270293		0.00825	0.0390588		0.00825	0.071087		200	27.4627
0.009917	0.00459617		0.009917	3.98274		0.009917	9.16031		0.009917	0.02176		0.009917	0.0264761		0.009917	0.0382593		0.009917	0.069632		250	34.381
0.011583	0.00463056		0.011583	3.96577		0.011583	9.12127		0.011583	0.0219228		0.011583	0.0266741		0.011583	0.0385456		0.011583	0.070153		300	42.0394
0.01325	0.00460271		0.01325	3.93686		0.01325	9.05478		0.01325	0.0217909		0.01325	0.0265137		0.01325	0.0383137		0.01325	0.069731
0.014917	0.00470224		0.014917	3.92088		0.014917	9.01803		0.014917	0.0222622		0.014917	0.0270871		0.014917	0.0391423		0.014917	0.071239
0.016583	0.00455901		0.016583	3.90553		0.016583	8.98271		0.016583	0.0215841		0.016583	0.026262		0.016583	0.03795		0.016583	0.069069
0.01825	0.00462779		0.01825	3.8865		0.01825	8.93894		0.01825	0.0219097		0.01825	0.0266582		0.01825	0.0385225		0.01825	0.070111
0.019917	0.00446198		0.019917	3.86744		0.019917	8.89512		0.019917	0.0211247		0.019917	0.025703		0.019917	0.0371423		0.019917	0.067599
0.021583	0.00461221		0.021583	3.84558		0.021583	8.84483		0.021583	0.0218359		0.021583	0.0265684		0.021583	0.0383929		0.021583	0.069875
0.02325	0.00454178		0.02325	3.82559		0.02325	8.79885		0.02325	0.0215025		0.02325	0.0261627		0.02325	0.0378066		0.02325	0.068808
0.024917	0.00466		0.024917	3.80849		0.024917	8.75953		0.024917	0.0220622		0.024917	0.0268437		0.024917	0.0387907		0.024917	0.070599
0.026583	0.00447069		0.026583	3.79119		0.026583	8.71973		0.026583	0.0211659		0.026583	0.0257532		0.026583	0.0372148		0.026583	0.067731
0.02825	0.00460218		0.02825	3.77078		0.02825	8.67279		0.02825	0.0217884		0.02825	0.0265107		0.02825	0.0383093		0.02825	0.069723
0.029917	0.00455406		0.029917	3.74978		0.029917	8.62449		0.029917	0.0215606		0.029917	0.0262335		0.029917	0.0379088		0.029917	0.068994
0.031583	0.00458264		0.031583	3.73066		0.031583	8.58052		0.031583	0.0216959		0.031583	0.0263981		0.031583	0.0381467		0.031583	0.069427
0.03325	0.00465875		0.03325	3.71075		0.03325	8.53472		0.03325	0.0220562		0.03325	0.0268365		0.03325	0.0387802		0.03325	0.07058
0.034917	0.00464		0.034917	3.69158		0.034917	8.49064		0.034917	0.0219675		0.034917	0.0267285		0.034917	0.0386242		0.034917	0.070296
0.036583	0.00445769		0.036583	3.67539		0.036583	8.4534		0.036583	0.0211044		0.036583	0.0256783		0.036583	0.0371066		0.036583	0.067534
0.03825	0.00431505		0.03825	3.65448		0.03825	8.4053		0.03825	0.0204291		0.03825	0.0248567		0.03825	0.0359192		0.03825	0.065373
0.039917	0.00434647		0.039917	3.63565		0.039917	8.362		0.039917	0.0205778		0.039917	0.0250376		0.039917	0.0361808		0.039917	0.065849
0.041583	0.00449459		0.041583	3.6095		0.041583	8.30185		0.041583	0.0212791		0.041583	0.0258909		0.041583	0.0374137		0.041583	0.068093
0.04325	0.0045932		0.04325	3.58438		0.04325	8.24408		0.04325	0.0217459		0.04325	0.0264589		0.04325	0.0382346		0.04325	0.069587
0.044917	0.00471914		0.044917	3.56337		0.044917	8.19574		0.044917	0.0223422		0.044917	0.0271844		0.044917	0.039283		0.044917	0.071495
0.046583	0.00461947		0.046583	3.54208		0.046583	8.14679		0.046583	0.0218703		0.046583	0.0266103		0.046583	0.0384533		0.046583	0.069985
0.04825	0.00452436		0.04825	3.52211		0.04825	8.10086		0.04825	0.02142		0.04825	0.0260624		0.04825	0.0376615		0.04825	0.068544
0.049917	0.00453716		0.049917	3.49954		0.049917	8.04894		0.049917	0.0214806		0.049917	0.0261361		0.049917	0.0377681		0.049917	0.068738
0.051583	0.00462917		0.051583	3.4739		0.051583	7.98998		0.051583	0.0219163		0.051583	0.0266662		0.051583	0.0385341		0.051583	0.070132
0.05325	0.00451465		0.05325	3.45297		0.05325	7.94184		0.05325	0.0213741		0.05325	0.0260065		0.05325	0.0375808		0.05325	0.068397
0.054917	0.00456581		0.054917	3.43145		0.054917	7.89232		0.054917	0.0216163		0.054917	0.0263011		0.054917	0.0380066		0.054917	0.069172
0.056583	0.00441716		0.056583	3.40978		0.056583	7.8425		0.056583	0.0209125		0.056583	0.0254449		0.056583	0.0367692		0.056583	0.06692
0.05825	0.0044903		0.05825	3.38804		0.05825	7.7925		0.05825	0.0212587		0.05825	0.0258662		0.05825	0.037378		0.05825	0.068028
0.059917	0.00466211		0.059917	3.36936		0.059917	7.74953		0.059917	0.0220722		0.059917	0.0268559		0.059917	0.0388082		0.059917	0.070631
0.061583	0.00470647		0.061583	3.34715		0.061583	7.69845		0.061583	0.0222822		0.061583	0.0271114		0.061583	0.0391775		0.061583	0.071303
0.06325	0.00461162		0.06325	3.3271		0.06325	7.65233		0.06325	0.0218331		0.06325	0.026565		0.06325	0.0383879		0.06325	0.069866
0.064917	0.00461347		0.064917	3.30651		0.064917	7.60497		0.064917	0.0218419		0.064917	0.0265757		0.064917	0.0384033		0.064917	0.069894
0.066583	0.00436284		0.066583	3.28207		0.066583	7.54877		0.066583	0.0206553		0.066583	0.0251319		0.066583	0.036317		0.066583	0.066097
0.06825	0.00447109		0.06825	3.26183		0.06825	7.50222		0.06825	0.0211678		0.06825	0.0257555		0.06825	0.0372181		0.06825	0.067737
0.069917	0.00452152		0.069917	3.23834		0.069917	7.44819		0.069917	0.0214066		0.069917	0.026046		0.069917	0.0376379		0.069917	0.068501
0.071583	0.00466878		0.071583	3.21937		0.071583	7.40456		0.071583	0.0221037		0.071583	0.0268943		0.071583	0.0388637		0.071583	0.070732
0.07325	0.00453221		0.07325	3.19926		0.07325	7.3583		0.07325	0.0214572		0.07325	0.0261076		0.07325	0.0377269		0.07325	0.068663
0.074917	0.0043571		0.074917	3.17916		0.074917	7.31208		0.074917	0.0206281		0.074917	0.0250989		0.074917	0.0362692		0.074917	0.06601
0.076583	0.0042633		0.076583	3.15761		0.076583	7.26251		0.076583	0.0201841		0.076583	0.0245586		0.076583	0.0354885		0.076583	0.064589
0.07825	0.00438033		0.07825	3.13221		0.07825	7.20408		0.07825	0.0207381		0.07825	0.0252327		0.07825	0.0364626		0.07825	0.066362
0.079917	0.0043464		0.079917	3.10417		0.079917	7.13958		0.079917	0.0205775		0.079917	0.0250373		0.079917	0.0361802		0.079917	0.065848
0.081583	0.00445254		0.081583	3.08971		0.081583	7.10634		0.081583	0.02108		0.081583	0.0256487		0.081583	0.0370637		0.081583	0.067456
0.08325	0.00442403		0.08325	3.06665		0.08325	7.0533		0.08325	0.020945		0.08325	0.0254844		0.08325	0.0368264		0.08325	0.067024
0.084917	0.00438627		0.084917	3.0472		0.084917	7.00855		0.084917	0.0207662		0.084917	0.0252669		0.084917	0.0365121		0.084917	0.066452
0.086583	0.00432845		0.086583	3.03104		0.086583	6.97139		0.086583	0.0204925		0.086583	0.0249338		0.086583	0.0360308		0.086583	0.065576
0.08825	0.00447716		0.08825	3.00983		0.08825	6.92261		0.08825	0.0211966		0.08825	0.0257905		0.08825	0.0372687		0.08825	0.067829
0.089917	0.00435512		0.089917	2.98902		0.089917	6.87474		0.089917	0.0206188		0.089917	0.0250875		0.089917	0.0362528		0.089917	0.06598
0.091583	0.00448224		0.091583	2.97138		0.091583	6.83418		0.091583	0.0212206		0.091583	0.0258198		0.091583	0.037311		0.091583	0.067906
0.09325	0.00485545		0.09325	2.94638		0.09325	6.77667		0.09325	0.0229875		0.09325	0.0279696		0.09325	0.0404176		0.09325	0.07356
0.094917	0.00457307		0.094917	2.92854		0.094917	6.73564		0.094917	0.0216506		0.094917	0.026343		0.094917	0.038067		0.094917	0.069282
0.096583	0.00469083		0.096583	2.90619		0.096583	6.68425		0.096583	0.0222081		0.096583	0.0270213		0.096583	0.0390472		0.096583	0.071066
0.09825	0.00465333		0.09825	2.88911		0.09825	6.64495		0.09825	0.0220306		0.09825	0.0268053		0.09825	0.0387352		0.09825	0.070498
0.099917	0.00463142		0.099917	2.86961		0.099917	6.6001		0.099917	0.0219269		0.099917	0.0266791		0.099917	0.0385527		0.099917	0.070166
0.101583	0.00463987		0.101583	2.85175		0.101583	6.55903		0.101583	0.0219669		0.101583	0.0267278		0.101583	0.0386231		0.101583	0.070294
0.10325	0.00450191		0.10325	2.8327		0.10325	6.51521		0.10325	0.0213137		0.10325	0.0259331		0.10325	0.0374747		0.10325	0.068204
0.104917	0.00445762		0.104917	2.81656		0.104917	6.47809		0.104917	0.0211041		0.104917	0.025678		0.104917	0.037106		0.104917	0.067533
0.106583	0.00447142		0.106583	2.79426		0.106583	6.4268		0.106583	0.0211694		0.106583	0.0257574		0.106583	0.0372209		0.106583	0.067742
0.10825	0.00434845		0.10825	2.77481		0.10825	6.38207		0.10825	0.0205872		0.10825	0.025049		0.10825	0.0361973		0.10825	0.065879
0.109917	0.00442845		0.109917	2.75656		0.109917	6.3401		0.109917	0.0209659		0.109917	0.0255099		0.109917	0.0368632		0.109917	0.067091
0.111583	0.00432733		0.111583	2.73533		0.111583	6.29125		0.111583	0.0204872		0.111583	0.0249274		0.111583	0.0360214		0.111583	0.065559
0.11325	0.00435769		0.11325	2.71902		0.11325	6.25374		0.11325	0.0206309		0.11325	0.0251023		0.11325	0.0362742		0.11325	0.066019
0.114917	0.00412482		0.114917	2.69652		0.114917	6.20198		0.114917	0.0195284		0.114917	0.0237608		0.114917	0.0343357		0.114917	0.062491
0.116583	0.00448033		0.116583	2.68239		0.116583	6.16951		0.116583	0.0212116		0.116583	0.0258087		0.116583	0.0372951		0.116583	0.067877
0.11825	0.00450799		0.11825	2.66176		0.11825	6.12204		0.11825	0.0213425		0.11825	0.0259681		0.11825	0.0375253		0.11825	0.068296
0.119917	0.00429353		0.119917	2.64451		0.119917	6.08237		0.119917	0.0203272		0.119917	0.0247327		0.119917	0.0357401		0.119917	0.065047
0.121583	0.00446924		0.121583	2.63015		0.121583	6.04936		0.121583	0.0211591		0.121583	0.0257449		0.121583	0.0372027		0.121583	0.067709
0.12325	0.00424191		0.12325	2.61551		0.12325	6.01567		0.12325	0.0200828		0.12325	0.0244354		0.12325	0.0353104		0.12325	0.064265
0.124917	0.00429393		0.124917	2.59373		0.124917	5.96558		0.124917	0.0203291		0.124917	0.024735		0.124917	0.0357434		0.124917	0.065053
0.126583	0.0042598		0.126583	2.57566		0.126583	5.92403		0.126583	0.0201675		0.126583	0.0245384		0.126583	0.0354593		0.126583	0.064536
0.12825	0.00441703		0.12825	2.56076		0.12825	5.88975		0.12825	0.0209119		0.12825	0.0254441		0.12825	0.0367681		0.12825	0.066918
0.129917	0.00429492		0.129917	2.53701		0.129917	5.83513		0.129917	0.0203338		0.129917	0.0247407		0.129917	0.0357517		0.129917	0.065068
0.131583	0.00449624		0.131583	2.52517		0.131583	5.80789		0.131583	0.0212869		0.131583	0.0259004		0.131583	0.0374275		0.131583	0.068118
0.13325	0.00445498		0.13325	2.50769		0.13325	5.76768		0.13325	0.0210916		0.13325	0.0256627		0.13325	0.0370841		0.13325	0.067493
0.134917	0.00448251		0.134917	2.48688		0.134917	5.71982		0.134917	0.0212219		0.134917	0.0258213		0.134917	0.0373132		0.134917	0.06791
0.136583	0.00430693		0.136583	2.47105		0.136583	5.68341		0.136583	0.0203906		0.136583	0.0248099		0.136583	0.0358516		0.136583	0.06525
0.13825	0.00445954		0.13825	2.45443		0.13825	5.6452		0.13825	0.0211131		0.13825	0.025689		0.13825	0.037122		0.13825	0.067562
0.139917	0.00439624		0.139917	2.44004		0.139917	5.61209		0.139917	0.0208134		0.139917	0.0253243		0.139917	0.036595		0.139917	0.066603
0.141583	0.00441162		0.141583	2.42247		0.141583	5.57169		0.141583	0.0208862		0.141583	0.0254129		0.141583	0.0367231		0.141583	0.066836
0.14325	0.00430502		0.14325	2.40467		0.14325	5.53073		0.14325	0.0203816		0.14325	0.0247989		0.14325	0.0358357		0.14325	0.065221
0.144917	0.00417815		0.144917	2.38749		0.144917	5.49123		0.144917	0.0197809		0.144917	0.0240681		0.144917	0.0347797		0.144917	0.063299
0.146583	0.00438541		0.146583	2.36921		0.146583	5.44918		0.146583	0.0207622		0.146583	0.025262		0.146583	0.036505		0.146583	0.066439
0.14825	0.00443307		0.14825	2.35641		0.14825	5.41974		0.14825	0.0209878		0.14825	0.0255365		0.14825	0.0369017		0.14825	0.067161
0.149917	0.00466812		0.149917	2.34478		0.149917	5.393		0.149917	0.0221006		0.149917	0.0268905		0.149917	0.0388582		0.149917	0.070722
0.151583	0.0046202		0.151583	2.32355		0.151583	5.34418		0.151583	0.0218738		0.151583	0.0266145		0.151583	0.0384593		0.151583	0.069996
0.15325	0.0047732		0.15325	2.30773		0.15325	5.30779		0.15325	0.0225981		0.15325	0.0274958		0.15325	0.039733		0.15325	0.072314
0.154917	0.00480323		0.154917	2.29387		0.154917	5.2759		0.154917	0.0227403		0.154917	0.0276688		0.154917	0.039983		0.154917	0.072769
0.156583	0.0047769		0.156583	2.2757		0.156583	5.23411		0.156583	0.0226156		0.156583	0.0275171		0.156583	0.0397637		0.156583	0.07237
0.15825	0.00484653		0.15825	2.25992		0.15825	5.19783		0.15825	0.0229453		0.15825	0.0279182		0.15825	0.0403434		0.15825	0.073425
0.159917	0.00478455		0.159917	2.24613		0.159917	5.16609		0.159917	0.0226519		0.159917	0.0275612		0.159917	0.0398275		0.159917	0.072486
0.161583	0.00443769		0.161583	2.23029		0.161583	5.12966		0.161583	0.0210097		0.161583	0.0255631		0.161583	0.0369401		0.161583	0.067231
0.16325	0.00441307		0.16325	2.21742		0.16325	5.10008		0.16325	0.0208931		0.16325	0.0254213		0.16325	0.0367352		0.16325	0.066858
0.164917	0.00439888		0.164917	2.20274		0.164917	5.06631		0.164917	0.0208259		0.164917	0.0253395		0.164917	0.036617		0.164917	0.066643
0.166583	0.00440772		0.166583	2.19444		0.166583	5.04722		0.166583	0.0208678		0.166583	0.0253905		0.166583	0.0366907		0.166583	0.066777
0.16825	0.00449248		0.16825	2.17859		0.16825	5.01076		0.16825	0.0212691		0.16825	0.0258787		0.16825	0.0373962		0.16825	0.068061
0.169917	0.00457927		0.169917	2.16431		0.169917	4.97791		0.169917	0.02168		0.169917	0.0263787		0.169917	0.0381187		0.169917	0.069376
0.171583	0.00448475		0.171583	2.15406		0.171583	4.95433		0.171583	0.0212325		0.171583	0.0258342		0.171583	0.0373319		0.171583	0.067944
0.17325	0.00444125		0.17325	2.13698		0.17325	4.91504		0.17325	0.0210266		0.17325	0.0255836		0.17325	0.0369698		0.17325	0.067285
0.174917	0.00434284		0.174917	2.12631		0.174917	4.89052		0.174917	0.0205606		0.174917	0.0250167		0.174917	0.0361505		0.174917	0.065794
0.176583	0.0041369		0.176583	2.10997		0.176583	4.85293		0.176583	0.0195856		0.176583	0.0238304		0.176583	0.0344363		0.176583	0.062674
0.17825	0.00427452		0.17825	2.10004		0.17825	4.83009		0.17825	0.0202372		0.17825	0.0246232		0.17825	0.0355819		0.17825	0.064759
0.179917	0.00412858		0.179917	2.0836		0.179917	4.79228		0.179917	0.0195463		0.179917	0.0237825		0.179917	0.034367		0.179917	0.062548
0.181583	0.00413472		0.181583	2.07134		0.181583	4.76409		0.181583	0.0195753		0.181583	0.0238179		0.181583	0.0344181		0.181583	0.062641
0.18325	0.00411551		0.18325	2.05832		0.18325	4.73413		0.18325	0.0194844		0.18325	0.0237072		0.18325	0.0342582		0.18325	0.06235
0.184917	0.00424858		0.184917	2.04717		0.184917	4.7085		0.184917	0.0201144		0.184917	0.0244738		0.184917	0.0353659		0.184917	0.064366
0.186583	0.00418271		0.186583	2.0379		0.186583	4.68717		0.186583	0.0198025		0.186583	0.0240943		0.186583	0.0348176		0.186583	0.063368
0.18825	0.00412469		0.18825	2.02708		0.18825	4.66229		0.18825	0.0195278		0.18825	0.0237601		0.18825	0.0343346		0.18825	0.062489
0.189917	0.00420871		0.189917	2.01217		0.189917	4.62798		0.189917	0.0199256		0.189917	0.0242441		0.189917	0.0350341		0.189917	0.063762
0.191583	0.00443069		0.191583	2.00142		0.191583	4.60327		0.191583	0.0209766		0.191583	0.0255228		0.191583	0.0368819		0.191583	0.067125
0.19325	0.00457538		0.19325	1.98808		0.19325	4.57259		0.19325	0.0216616		0.19325	0.0263563		0.19325	0.0380863		0.19325	0.069317
0.194917	0.00444568		0.194917	1.97319		0.194917	4.53833		0.194917	0.0210475		0.194917	0.0256091		0.194917	0.0370066		0.194917	0.067352
0.196583	0.00416581		0.196583	1.96236		0.196583	4.51342		0.196583	0.0197225		0.196583	0.023997		0.196583	0.0346769		0.196583	0.063112
0.19825	0.00445941		0.19825	1.94698		0.19825	4.47807		0.19825	0.0211125		0.19825	0.0256882		0.19825	0.0371209		0.19825	0.06756
0.199917	0.00451149		0.199917	1.93659		0.199917	4.45416		0.199917	0.0213591		0.199917	0.0259882		0.199917	0.0375544		0.199917	0.068349
0.201583	0.00448944		0.201583	1.92317		0.201583	4.42329		0.201583	0.0212547		0.201583	0.0258612		0.201583	0.0373709		0.201583	0.068015
0.20325	0.0044134		0.20325	1.91064		0.20325	4.39448		0.20325	0.0208947		0.20325	0.0254232		0.20325	0.0367379		0.20325	0.066863
0.204917	0.00409789		0.204917	1.90031		0.204917	4.3707		0.204917	0.0194009		0.204917	0.0236057		0.204917	0.0341115		0.204917	0.062083
0.206583	0.00439776		0.206583	1.88971		0.206583	4.34634		0.206583	0.0208206		0.206583	0.0253331		0.206583	0.0366077		0.206583	0.066626
0.20825	0.00442337		0.20825	1.87574		0.20825	4.3142		0.20825	0.0209419		0.20825	0.0254806		0.20825	0.0368209		0.20825	0.067014
0.209917	0.0046736		0.209917	1.8639		0.209917	4.28698		0.209917	0.0221266		0.209917	0.026922		0.209917	0.0389038		0.209917	0.070805
0.211583	0.00460535		0.211583	1.85284		0.211583	4.26152		0.211583	0.0218034		0.211583	0.0265289		0.211583	0.0383357		0.211583	0.069771
0.21325	0.00455881		0.21325	1.84086		0.21325	4.23397		0.21325	0.0215831		0.21325	0.0262608		0.21325	0.0379483		0.21325	0.069066
0.214917	0.00476541		0.214917	1.8295		0.214917	4.20784		0.214917	0.0225613		0.214917	0.0274509		0.214917	0.0396681		0.214917	0.072196
0.216583	0.00476805		0.216583	1.82041		0.216583	4.18693		0.216583	0.0225738		0.216583	0.0274662		0.216583	0.0396901		0.216583	0.072236
0.21825	0.00472805		0.21825	1.80715		0.21825	4.15645		0.21825	0.0223844		0.21825	0.0272357		0.21825	0.0393571		0.21825	0.07163
0.219917	0.00479663		0.219917	1.7975		0.219917	4.13424		0.219917	0.0227091		0.219917	0.0276308		0.219917	0.039928		0.219917	0.072669
0.221583	0.00487908		0.221583	1.78585		0.221583	4.10745		0.221583	0.0230994		0.221583	0.0281057		0.221583	0.0406143		0.221583	0.073918
0.22325	0.00471393		0.22325	1.78007		0.22325	4.09417		0.22325	0.0223175		0.22325	0.0271544		0.22325	0.0392396		0.22325	0.071416
0.224917	0.00440442		0.224917	1.76824		0.224917	4.06694		0.224917	0.0208522		0.224917	0.0253715		0.224917	0.0366632		0.224917	0.066727
0.226583	0.00470026		0.226583	1.75727		0.226583	4.04171		0.226583	0.0222528		0.226583	0.0270757		0.226583	0.0391258		0.226583	0.071209
0.22825	0.00468224		0.22825	1.74556		0.22825	4.01478		0.22825	0.0221675		0.22825	0.0269719		0.22825	0.0389758		0.22825	0.070936
0.229917	0.00468046		0.229917	1.73806		0.229917	3.99754		0.229917	0.0221591		0.229917	0.0269616		0.229917	0.038961		0.229917	0.070909
0.231583	0.00477076		0.231583	1.72422		0.231583	3.96571		0.231583	0.0225866		0.231583	0.0274817		0.231583	0.0397126		0.231583	0.072277
0.23325	0.00469624		0.23325	1.71416		0.23325	3.94257		0.23325	0.0222338		0.23325	0.0270525		0.23325	0.0390923		0.23325	0.071148
0.234917	0.00466521		0.234917	1.7002		0.234917	3.91046		0.234917	0.0220869		0.234917	0.0268738		0.234917	0.0388341		0.234917	0.070678
0.236583	0.0045536		0.236583	1.68902		0.236583	3.88476		0.236583	0.0215584		0.236583	0.0262308		0.236583	0.0379049		0.236583	0.068987
0.23825	0.00461941		0.23825	1.68014		0.23825	3.86431		0.23825	0.02187		0.23825	0.0266099		0.23825	0.0384528		0.23825	0.069984
0.239917	0.00442132		0.239917	1.67566		0.239917	3.85402		0.239917	0.0209322		0.239917	0.0254688		0.239917	0.0368038		0.239917	0.066983
0.241583	0.00444917		0.241583	1.66477		0.241583	3.82898		0.241583	0.0210641		0.241583	0.0256293		0.241583	0.0370357		0.241583	0.067405
0.24325	0.00463089		0.24325	1.6511		0.24325	3.79752		0.24325	0.0219244		0.24325	0.026676		0.24325	0.0385484		0.24325	0.070158
0.244917	0.00454944		0.244917	1.64348		0.244917	3.77999		0.244917	0.0215387		0.244917	0.0262068		0.244917	0.0378703		0.244917	0.068924
0.246583	0.00455564		0.246583	1.6339		0.246583	3.75796		0.246583	0.0215681		0.246583	0.0262426		0.246583	0.037922		0.246583	0.069018
0.24825	0.00433604		0.24825	1.62617		0.24825	3.74019		0.24825	0.0205284		0.24825	0.0249776		0.24825	0.036094		0.24825	0.065691
0.249917	0.00438561		0.249917	1.61494		0.249917	3.71437		0.249917	0.0207631		0.249917	0.0252631		0.249917	0.0365066		0.249917	0.066442
0.251583	0.00456673		0.251583	1.61204		0.251583	3.70768		0.251583	0.0216206		0.251583	0.0263065		0.251583	0.0380143		0.251583	0.069186
0.25325	0.00455201		0.25325	1.60221		0.25325	3.68508		0.25325	0.0215509		0.25325	0.0262217		0.25325	0.0378918		0.25325	0.068963
0.254917	0.00457624		0.254917	1.59438		0.254917	3.66708		0.254917	0.0216656		0.254917	0.0263612		0.254917	0.0380934		0.254917	0.06933
0.256583	0.00456653		0.256583	1.58059		0.256583	3.63536		0.256583	0.0216197		0.256583	0.0263053		0.256583	0.0380126		0.256583	0.069183
0.25825	0.0046703		0.25825	1.57048		0.25825	3.61209		0.25825	0.0221109		0.25825	0.026903		0.25825	0.0388764		0.25825	0.070755
0.259917	0.00440125		0.259917	1.55761		0.259917	3.58249		0.259917	0.0208372		0.259917	0.0253532		0.259917	0.0366368		0.259917	0.066679
0.261583	0.00473545		0.261583	1.55641		0.261583	3.57975		0.261583	0.0224194		0.261583	0.0272783		0.261583	0.0394187		0.261583	0.071742
0.26325	0.00448917		0.26325	1.54178		0.26325	3.5461		0.26325	0.0212534		0.26325	0.0258597		0.26325	0.0373687		0.26325	0.068011
0.264917	0.00445531		0.264917	1.53562		0.264917	3.53192		0.264917	0.0210931		0.264917	0.0256646		0.264917	0.0370868		0.264917	0.067498
0.266583	0.00441564		0.266583	1.52069		0.266583	3.49759		0.266583	0.0209053		0.266583	0.0254361		0.266583	0.0367566		0.266583	0.066897
0.26825	0.00425736		0.26825	1.51668		0.26825	3.48837		0.26825	0.0201559		0.26825	0.0245243		0.26825	0.035439		0.26825	0.064499
0.269917	0.00433644		0.269917	1.50797		0.269917	3.46833		0.269917	0.0205303		0.269917	0.0249799		0.269917	0.0360972		0.269917	0.065697
0.271583	0.00417069		0.271583	1.49856		0.271583	3.44668		0.271583	0.0197456		0.271583	0.0240251		0.271583	0.0347176		0.271583	0.063186
0.27325	0.004433		0.27325	1.49058		0.27325	3.42832		0.27325	0.0209875		0.27325	0.0255361		0.27325	0.0369011		0.27325	0.06716
0.274917	0.00456436		0.274917	1.48149		0.274917	3.40742		0.274917	0.0216094		0.274917	0.0262928		0.274917	0.0379945		0.274917	0.06915
0.276583	0.00462726		0.276583	1.47504		0.276583	3.39259		0.276583	0.0219072		0.276583	0.0266551		0.276583	0.0385181		0.276583	0.070103
0.27825	0.00465908		0.27825	1.46869		0.27825	3.37798		0.27825	0.0220578		0.27825	0.0268384		0.27825	0.038783		0.27825	0.070585
0.279917	0.00490508		0.279917	1.45853		0.279917	3.35461		0.279917	0.0232225		0.279917	0.0282555		0.279917	0.0408308		0.279917	0.074312
0.281583	0.00462845		0.281583	1.45102		0.281583	3.33736		0.281583	0.0219128		0.281583	0.026662		0.281583	0.038528		0.281583	0.070121
0.28325	0.00440812		0.28325	1.44283		0.28325	3.3185		0.28325	0.0208697		0.28325	0.0253928		0.28325	0.036694		0.28325	0.066783
0.284917	0.00444429		0.284917	1.43569		0.284917	3.30209		0.284917	0.0210409		0.284917	0.0256011		0.284917	0.0369951		0.284917	0.067331
0.286583	0.00434568		0.286583	1.42741		0.286583	3.28303		0.286583	0.0205741		0.286583	0.0250331		0.286583	0.0361742		0.286583	0.065837
0.28825	0.00422785		0.28825	1.42208		0.28825	3.27078		0.28825	0.0200162		0.28825	0.0243544		0.28825	0.0351934		0.28825	0.064052
0.289917	0.00432396		0.289917	1.41405		0.289917	3.25231		0.289917	0.0204712		0.289917	0.024908		0.289917	0.0359934		0.289917	0.065508
0.291583	0.00445366		0.291583	1.3996		0.291583	3.21908		0.291583	0.0210853		0.291583	0.0256551		0.291583	0.0370731		0.291583	0.067473
0.29325	0.00432667		0.29325	1.39828		0.29325	3.21604		0.29325	0.0204841		0.29325	0.0249236		0.29325	0.0360159		0.29325	0.065549
0.294917	0.00418086		0.294917	1.39215		0.294917	3.20195		0.294917	0.0197937		0.294917	0.0240837		0.294917	0.0348022		0.294917	0.06334
0.296583	0.00438673		0.296583	1.38125		0.296583	3.17689		0.296583	0.0207684		0.296583	0.0252696		0.296583	0.0365159		0.296583	0.066459
0.29825	0.00442574		0.29825	1.37261		0.29825	3.15699		0.29825	0.0209531		0.29825	0.0254943		0.29825	0.0368407		0.29825	0.06705
0.299917	0.0045004		0.299917	1.36605		0.299917	3.14192		0.299917	0.0213066		0.299917	0.0259243		0.299917	0.0374621		0.299917	0.068181
0.301583	0.00457386		0.301583	1.35927		0.301583	3.12631		0.301583	0.0216544		0.301583	0.0263475		0.301583	0.0380736		0.301583	0.069294
0.30325	0.00452449		0.30325	1.35369		0.30325	3.11348		0.30325	0.0214206		0.30325	0.0260631		0.30325	0.0376626		0.30325	0.068546
0.304917	0.00448066		0.304917	1.34603		0.304917	3.09587		0.304917	0.0212131		0.304917	0.0258107		0.304917	0.0372978		0.304917	0.067882
0.306583	0.00439135		0.306583	1.33503		0.306583	3.07056		0.306583	0.0207903		0.306583	0.0252962		0.306583	0.0365544		0.306583	0.066529
0.30825	0.0044033		0.30825	1.32908		0.30825	3.05689		0.30825	0.0208469		0.30825	0.025365		0.30825	0.0366539		0.30825	0.06671
0.309917	0.00443386		0.309917	1.32561		0.309917	3.04891		0.309917	0.0209916		0.309917	0.0255411		0.309917	0.0369082		0.309917	0.067173
0.311583	0.0042336		0.311583	1.31288		0.311583	3.01963		0.311583	0.0200434		0.311583	0.0243875		0.311583	0.0352412		0.311583	0.064139
0.31325	0.00441802		0.31325	1.30822		0.31325	3.00891		0.31325	0.0209166		0.31325	0.0254498		0.31325	0.0367764		0.31325	0.066933
0.314917	0.00433327		0.314917	1.29472		0.314917	2.97785		0.314917	0.0205153		0.314917	0.0249616		0.314917	0.0360709		0.314917	0.065649
0.316583	0.00449782		0.316583	1.29179		0.316583	2.97112		0.316583	0.0212944		0.316583	0.0259095		0.316583	0.0374407		0.316583	0.068142
0.31825	0.00437611		0.31825	1.28297		0.31825	2.95084		0.31825	0.0207181		0.31825	0.0252084		0.31825	0.0364275		0.31825	0.066298
0.319917	0.00452152		0.319917	1.27854		0.319917	2.94065		0.319917	0.0214066		0.319917	0.026046		0.319917	0.0376379		0.319917	0.068501
0.321583	0.00437512		0.321583	1.2702		0.321583	2.92146		0.321583	0.0207134		0.321583	0.0252027		0.321583	0.0364192		0.321583	0.066283
0.32325	0.00423848		0.32325	1.26374		0.32325	2.90659		0.32325	0.0200666		0.32325	0.0244156		0.32325	0.0352819		0.32325	0.064213
0.324917	0.00429934		0.324917	1.25319		0.324917	2.88233		0.324917	0.0203547		0.324917	0.0247662		0.324917	0.0357885		0.324917	0.065135
0.326583	0.00421479		0.326583	1.24956		0.326583	2.87398		0.326583	0.0199544		0.326583	0.0242791		0.326583	0.0350846		0.326583	0.063854
0.32825	0.0041163		0.32825	1.24814		0.32825	2.87071		0.32825	0.0194881		0.32825	0.0237118		0.32825	0.0342648		0.32825	0.062362
0.329917	0.00431129		0.329917	1.24108		0.329917	2.85448		0.329917	0.0204112		0.329917	0.024835		0.329917	0.0358879		0.329917	0.065316
0.331583	0.00452191		0.331583	1.23158		0.331583	2.83263		0.331583	0.0214084		0.331583	0.0260483		0.331583	0.0376412		0.331583	0.068507
0.33325	0.00432231		0.33325	1.22552		0.33325	2.81871		0.33325	0.0204634		0.33325	0.0248985		0.33325	0.0359797		0.33325	0.065483
0.334917	0.00432832		0.334917	1.21819		0.334917	2.80183		0.334917	0.0204919		0.334917	0.0249331		0.334917	0.0360297		0.334917	0.065574
0.336583	0.00441221		0.336583	1.21427		0.336583	2.79282		0.336583	0.0208891		0.336583	0.0254164		0.336583	0.036728		0.336583	0.066845
0.33825	0.0044431		0.33825	1.20943		0.33825	2.7817		0.33825	0.0210353		0.33825	0.0255943		0.33825	0.0369852		0.33825	0.067313
0.339917	0.00455366		0.339917	1.19856		0.339917	2.75668		0.339917	0.0215588		0.339917	0.0262312		0.339917	0.0379055		0.339917	0.068988
0.341583	0.00437531		0.341583	1.19762		0.341583	2.75452		0.341583	0.0207144		0.341583	0.0252038		0.341583	0.0364209		0.341583	0.066286
0.34325	0.00419129		0.34325	1.19301		0.34325	2.74393		0.34325	0.0198431		0.34325	0.0241437		0.34325	0.034889		0.34325	0.063498
0.344917	0.00407809		0.344917	1.18706		0.344917	2.73024		0.344917	0.0193072		0.344917	0.0234916		0.344917	0.0339467		0.344917	0.061783
0.346583	0.0042367		0.346583	1.1742		0.346583	2.70067		0.346583	0.0200581		0.346583	0.0244053		0.346583	0.035267		0.346583	0.064186
0.34825	0.00451551		0.34825	1.16483		0.34825	2.67911		0.34825	0.0213781		0.34825	0.0260114		0.34825	0.0375879		0.34825	0.06841
0.349917	0.00436224		0.349917	1.16387		0.349917	2.67689		0.349917	0.0206525		0.349917	0.0251285		0.349917	0.0363121		0.349917	0.066088
0.351583	0.00448455		0.351583	1.15409		0.351583	2.6544		0.351583	0.0212316		0.351583	0.0258331		0.351583	0.0373302		0.351583	0.067941
0.35325	0.00436759		0.35325	1.14785		0.35325	2.64006		0.35325	0.0206778		0.35325	0.0251593		0.35325	0.0363566		0.35325	0.066169
0.354917	0.0042969		0.354917	1.14275		0.354917	2.62833		0.354917	0.0203431		0.354917	0.0247521		0.354917	0.0357681		0.354917	0.065098
0.356583	0.00430739		0.356583	1.13725		0.356583	2.61567		0.356583	0.0203928		0.356583	0.0248125		0.356583	0.0358555		0.356583	0.065257
0.35825	0.00424416		0.35825	1.13193		0.35825	2.60344		0.35825	0.0200934		0.35825	0.0244483		0.35825	0.0353291		0.35825	0.064299
0.359917	0.00428779		0.359917	1.12408		0.359917	2.58539		0.359917	0.0203		0.359917	0.0246996		0.359917	0.0356923		0.359917	0.06496
0.361583	0.0042431		0.361583	1.11971		0.361583	2.57533		0.361583	0.0200884		0.361583	0.0244422		0.361583	0.0353203		0.361583	0.064283
0.36325	0.00410884		0.36325	1.11448		0.36325	2.5633		0.36325	0.0194528		0.36325	0.0236688		0.36325	0.0342027		0.36325	0.062249
0.364917	0.00418673		0.364917	1.10871		0.364917	2.55004		0.364917	0.0198216		0.364917	0.0241175		0.364917	0.0348511		0.364917	0.063429
0.366583	0.00423307		0.366583	1.0991		0.366583	2.52793		0.366583	0.0200409		0.366583	0.0243844		0.366583	0.0352368		0.366583	0.064131
0.36825	0.00437848		0.36825	1.09665		0.36825	2.5223		0.36825	0.0207294		0.36825	0.025222		0.36825	0.0364473		0.36825	0.066334
0.369917	0.00443888		0.369917	1.08967		0.369917	2.50625		0.369917	0.0210153		0.369917	0.02557		0.369917	0.03695		0.369917	0.067249
0.371583	0.00433578		0.371583	1.08474		0.371583	2.4949		0.371583	0.0205272		0.371583	0.024976		0.371583	0.0360918		0.371583	0.065687
0.37325	0.00435182		0.37325	1.08009		0.37325	2.4842		0.37325	0.0206031		0.37325	0.0250684		0.37325	0.0362253		0.37325	0.06593
0.374917	0.00449881		0.374917	1.07048		0.374917	2.46209		0.374917	0.0212991		0.374917	0.0259152		0.374917	0.0374489		0.374917	0.068157
0.376583	0.00447307		0.376583	1.06328		0.376583	2.44555		0.376583	0.0211772		0.376583	0.0257669		0.376583	0.0372346		0.376583	0.067767
0.37825	0.00418858		0.37825	1.06187		0.37825	2.4423		0.37825	0.0198303		0.37825	0.0241281		0.37825	0.0348665		0.37825	0.063457
0.379917	0.00427769		0.379917	1.05732		0.379917	2.43182		0.379917	0.0202522		0.379917	0.0246414		0.379917	0.0356082		0.379917	0.064807
0.381583	0.00437142		0.381583	1.04726		0.381583	2.40869		0.381583	0.0206959		0.381583	0.0251814		0.381583	0.0363885		0.381583	0.066227
0.38325	0.00431802		0.38325	1.04389		0.38325	2.40095		0.38325	0.0204431		0.38325	0.0248738		0.38325	0.035944		0.38325	0.065418
0.384917	0.0042895		0.384917	1.03664		0.384917	2.38427		0.384917	0.0203081		0.384917	0.0247095		0.384917	0.0357066		0.384917	0.064986
0.386583	0.00442746		0.386583	1.0373		0.386583	2.38579		0.386583	0.0209613		0.386583	0.0255042		0.386583	0.0368549		0.386583	0.067076
0.38825	0.00453657		0.38825	1.03008		0.38825	2.36918		0.38825	0.0214778		0.38825	0.0261327		0.38825	0.0377632		0.38825	0.068729
0.389917	0.00435736		0.389917	1.02083		0.389917	2.3479		0.389917	0.0206294		0.389917	0.0251004		0.389917	0.0362714		0.389917	0.066014
0.391583	0.00444607		0.391583	1.0136		0.391583	2.33127		0.391583	0.0210494		0.391583	0.0256114		0.391583	0.0370099		0.391583	0.067358
0.39325	0.00432271		0.39325	1.00871		0.39325	2.32003		0.39325	0.0204653		0.39325	0.0249008		0.39325	0.035983		0.39325	0.065489
0.394917	0.004187		0.394917	1.0054		0.394917	2.31241		0.394917	0.0198228		0.394917	0.024119		0.394917	0.0348533		0.394917	0.063433
0.396583	0.00406099		0.396583	1.00336		0.396583	2.30773		0.396583	0.0192263		0.396583	0.0233932		0.396583	0.0338044		0.396583	0.061524
0.39825	0.00427215		0.39825	0.998866		0.39825	2.29739		0.39825	0.0202259		0.39825	0.0246095		0.39825	0.0355621		0.39825	0.064723
0.399917	0.00415828		0.399917	0.990832		0.399917	2.27891		0.399917	0.0196869		0.399917	0.0239536		0.399917	0.0346143		0.399917	0.062998
0.401583	0.00414304		0.401583	0.98097		0.401583	2.25623		0.401583	0.0196147		0.401583	0.0238658		0.401583	0.0344874		0.401583	0.062767
0.40325	0.0043699		0.40325	0.980116		0.40325	2.25427		0.40325	0.0206887		0.40325	0.0251726		0.40325	0.0363758		0.40325	0.066204
0.404917	0.00425386		0.404917	0.972143		0.404917	2.23593		0.404917	0.0201394		0.404917	0.0245042		0.404917	0.0354099		0.404917	0.064446
0.406583	0.00429934		0.406583	0.966869		0.406583	2.2238		0.406583	0.0203547		0.406583	0.0247662		0.406583	0.0357885		0.406583	0.065135
0.40825	0.00413393		0.40825	0.963077		0.40825	2.21508		0.40825	0.0195716		0.40825	0.0238133		0.40825	0.0344115		0.40825	0.062629
0.409917	0.00400759		0.409917	0.958547		0.409917	2.20466		0.409917	0.0189734		0.409917	0.0230855		0.409917	0.0333599		0.409917	0.060715
0.411583	0.00377538		0.411583	0.951778		0.411583	2.18909		0.411583	0.0178741		0.411583	0.0217479		0.411583	0.0314269		0.411583	0.057197
0.41325	0.0038633		0.41325	0.944331		0.41325	2.17196		0.41325	0.0182903		0.41325	0.0222544		0.41325	0.0321588		0.41325	0.058529
0.414917	0.00415135		0.414917	0.940243		0.414917	2.16256		0.414917	0.0196541		0.414917	0.0239137		0.414917	0.0345566		0.414917	0.062893
0.416583	0.00433914		0.416583	0.937169		0.416583	2.15549		0.416583	0.0205431		0.416583	0.0249954		0.416583	0.0361198		0.416583	0.065738
0.41825	0.00423089		0.41825	0.935548		0.41825	2.15176		0.41825	0.0200306		0.41825	0.0243719		0.41825	0.0352187		0.41825	0.064098
0.419917	0.00448119		0.419917	0.930371		0.419917	2.13985		0.419917	0.0212156		0.419917	0.0258137		0.419917	0.0373022		0.419917	0.06789
0.421583	0.0044668		0.421583	0.92571		0.421583	2.12913		0.421583	0.0211475		0.421583	0.0257308		0.421583	0.0371824		0.421583	0.067672
0.42325	0.00453505		0.42325	0.920753		0.42325	2.11773		0.42325	0.0214706		0.42325	0.0261239		0.42325	0.0377506		0.42325	0.068706
0.424917	0.00445122		0.424917	0.91625		0.424917	2.10738		0.424917	0.0210737		0.424917	0.0256411		0.424917	0.0370528		0.424917	0.067436
0.426583	0.00417096		0.426583	0.911531		0.426583	2.09652		0.426583	0.0197469		0.426583	0.0240266		0.426583	0.0347198		0.426583	0.06319
0.42825	0.00419135		0.42825	0.908465		0.42825	2.08947		0.42825	0.0198434		0.42825	0.0241441		0.42825	0.0348896		0.42825	0.063499
0.429917	0.00406779		0.429917	0.903312		0.429917	2.07762		0.429917	0.0192584		0.429917	0.0234323		0.429917	0.033861		0.429917	0.061627
0.431583	0.00402917		0.431583	0.897498		0.431583	2.06425		0.431583	0.0190756		0.431583	0.0232099		0.431583	0.0335396		0.431583	0.061042
0.43325	0.00382983		0.43325	0.89656		0.43325	2.06209		0.43325	0.0181319		0.43325	0.0220616		0.43325	0.0318802		0.43325	0.058022
0.434917	0.00409644		0.434917	0.886672		0.434917	2.03935		0.434917	0.0193941		0.434917	0.0235973		0.434917	0.0340995		0.434917	0.062061
0.436583	0.00420917		0.436583	0.880696		0.436583	2.0256		0.436583	0.0199278		0.436583	0.0242468		0.436583	0.0350379		0.436583	0.063769
0.43825	0.00460304		0.43825	0.879188		0.43825	2.02213		0.43825	0.0217925		0.43825	0.0265156		0.43825	0.0383165		0.43825	0.069736
0.439917	0.00424376		0.439917	0.875858		0.439917	2.01447		0.439917	0.0200916		0.439917	0.024446		0.439917	0.0353258		0.439917	0.064293
0.441583	0.00450779		0.441583	0.875138		0.441583	2.01282		0.441583	0.0213416		0.441583	0.0259669		0.441583	0.0375236		0.441583	0.068293
0.44325	0.00462746		0.44325	0.864043		0.44325	1.9873		0.44325	0.0219081		0.44325	0.0266563		0.44325	0.0385198		0.44325	0.070106
0.444917	0.00431611		0.444917	0.861252		0.444917	1.98088		0.444917	0.0204341		0.444917	0.0248627		0.444917	0.035928		0.444917	0.065389
0.446583	0.00422515		0.446583	0.859814		0.446583	1.97757		0.446583	0.0200034		0.446583	0.0243388		0.446583	0.0351709		0.446583	0.064011
0.44825	0.00429333		0.44825	0.854647		0.44825	1.96569		0.44825	0.0203263		0.44825	0.0247316		0.44825	0.0357385		0.44825	0.065044
0.449917	0.00452759		0.449917	0.849864		0.449917	1.95469		0.449917	0.0214353		0.449917	0.026081		0.449917	0.0376885		0.449917	0.068593
0.451583	0.00430686		0.451583	0.845483		0.451583	1.94461		0.451583	0.0203903		0.451583	0.0248095		0.451583	0.0358511		0.451583	0.065249
0.45325	0.00414026		0.45325	0.845161		0.45325	1.94387		0.45325	0.0196016		0.45325	0.0238498		0.45325	0.0344643		0.45325	0.062725
0.454917	0.00405934		0.454917	0.839651		0.454917	1.9312		0.454917	0.0192184		0.454917	0.0233836		0.454917	0.0337907		0.454917	0.061499
0.456583	0.00442706		0.456583	0.836322		0.456583	1.92354		0.456583	0.0209594		0.456583	0.0255019		0.456583	0.0368516		0.456583	0.06707
0.45825	0.00442185		0.45825	0.833982		0.45825	1.91816		0.45825	0.0209347		0.45825	0.0254719		0.45825	0.0368082		0.45825	0.066991
0.459917	0.00438799		0.459917	0.829773		0.459917	1.90848		0.459917	0.0207744		0.459917	0.0252768		0.459917	0.0365264		0.459917	0.066478
0.461583	0.00465182		0.461583	0.826085		0.461583	1.9		0.461583	0.0220234		0.461583	0.0267966		0.461583	0.0387225		0.461583	0.070475
0.46325	0.00446		0.46325	0.820906		0.46325	1.88808		0.46325	0.0211153		0.46325	0.0256916		0.46325	0.0371258		0.46325	0.067569
0.464917	0.00426271		0.464917	0.814071		0.464917	1.87236		0.464917	0.0201813		0.464917	0.0245551		0.464917	0.0354835		0.464917	0.06458
0.466583	0.004087		0.466583	0.812097		0.466583	1.86782		0.466583	0.0193494		0.466583	0.023543		0.466583	0.0340209		0.466583	0.061918
0.46825	0.00417472		0.46825	0.806971		0.46825	1.85603		0.46825	0.0197647		0.46825	0.0240483		0.46825	0.0347511		0.46825	0.063247
0.469917	0.0042029		0.469917	0.804776		0.469917	1.85098		0.469917	0.0198981		0.469917	0.0242107		0.469917	0.0349857		0.469917	0.063674
0.471583	0.0042437		0.471583	0.799921		0.471583	1.83982		0.471583	0.0200913		0.471583	0.0244456		0.471583	0.0353253		0.471583	0.064292
0.47325	0.00428845		0.47325	0.799941		0.47325	1.83986		0.47325	0.0203031		0.47325	0.0247034		0.47325	0.0356978		0.47325	0.06497
0.474917	0.00419505		0.474917	0.794923		0.474917	1.82832		0.474917	0.0198609		0.474917	0.0241654		0.474917	0.0349203		0.474917	0.063555
0.476583	0.00437195		0.476583	0.792766		0.476583	1.82336		0.476583	0.0206984		0.476583	0.0251844		0.476583	0.0363929		0.476583	0.066235
0.47825	0.00436323		0.47825	0.785804		0.47825	1.80735		0.47825	0.0206572		0.47825	0.0251342		0.47825	0.0363203		0.47825	0.066103
0.479917	0.00444099		0.479917	0.78178		0.479917	1.79809		0.479917	0.0210253		0.479917	0.0255821		0.479917	0.0369676		0.479917	0.067281
0.481583	0.00424508		0.481583	0.777366		0.481583	1.78794		0.481583	0.0200978		0.481583	0.0244536		0.481583	0.0353368		0.481583	0.064313
0.48325	0.00426224		0.48325	0.776327		0.48325	1.78555		0.48325	0.0201791		0.48325	0.0245525		0.48325	0.0354797		0.48325	0.064573
0.484917	0.00423723		0.484917	0.771931		0.484917	1.77544		0.484917	0.0200606		0.484917	0.0244084		0.484917	0.0352714		0.484917	0.064194
0.486583	0.0042703		0.486583	0.768311		0.486583	1.76712		0.486583	0.0202172		0.486583	0.0245989		0.486583	0.0355467		0.486583	0.064695
0.48825	0.00405036		0.48825	0.763906		0.48825	1.75698		0.48825	0.0191759		0.48825	0.0233319		0.48825	0.0337159		0.48825	0.061363
0.489917	0.00422231		0.489917	0.761461		0.489917	1.75136		0.489917	0.01999		0.489917	0.0243224		0.489917	0.0351472		0.489917	0.063968
0.491583	0.00424422		0.491583	0.757564		0.491583	1.7424		0.491583	0.0200938		0.491583	0.0244487		0.491583	0.0353297		0.491583	0.0643
0.49325	0.00422185		0.49325	0.760491		0.49325	1.74913		0.49325	0.0199878		0.49325	0.0243198		0.49325	0.0351434		0.49325	0.063961
0.494917	0.00414818		0.494917	0.751746		0.494917	1.72902		0.494917	0.0196391		0.494917	0.0238954		0.494917	0.0345302		0.494917	0.062845
0.496583	0.00405657		0.496583	0.745525		0.496583	1.71471		0.496583	0.0192053		0.496583	0.0233677		0.496583	0.0337676		0.496583	0.061457
0.49825	0.00422356		0.49825	0.740742		0.49825	1.70371		0.49825	0.0199959		0.49825	0.0243297		0.49825	0.0351577		0.49825	0.063987
0.499917	0.0039134		0.499917	0.74056		0.499917	1.70329		0.499917	0.0185275		0.499917	0.022543		0.499917	0.0325758		0.499917	0.059288
0.501583	0.00393762		0.501583	0.737122		0.501583	1.69538		0.501583	0.0186422		0.501583	0.0226825		0.501583	0.0327775		0.501583	0.059655
0.50325	0.00388561		0.50325	0.736519		0.50325	1.69399		0.50325	0.0183959		0.50325	0.0223829		0.50325	0.0323445		0.50325	0.058867
0.504917	0.0040303		0.504917	0.734327		0.504917	1.68895		0.504917	0.0190809		0.504917	0.0232164		0.504917	0.0335489		0.504917	0.061059
0.506583	0.00424964		0.506583	0.727951		0.506583	1.67429		0.506583	0.0201194		0.506583	0.0244799		0.506583	0.0353747		0.506583	0.064382
0.50825	0.0041371		0.50825	0.726872		0.50825	1.67181		0.50825	0.0195866		0.50825	0.0238316		0.50825	0.0344379		0.50825	0.062677
0.509917	0.00424634		0.509917	0.725234		0.509917	1.66804		0.509917	0.0201038		0.509917	0.0244608		0.509917	0.0353472		0.509917	0.064332
0.511583	0.00413472		0.511583	0.725074		0.511583	1.66767		0.511583	0.0195753		0.511583	0.0238179		0.511583	0.0344181		0.511583	0.062641
0.51325	0.00411188		0.51325	0.720206		0.51325	1.65647		0.51325	0.0194672		0.51325	0.0236863		0.51325	0.034228		0.51325	0.062295
0.514917	0.00402568		0.514917	0.716687		0.514917	1.64838		0.514917	0.0190591		0.514917	0.0231897		0.514917	0.0335104		0.514917	0.060989
0.516583	0.00413868		0.516583	0.714429		0.516583	1.64319		0.516583	0.0195941		0.516583	0.0238407		0.516583	0.0344511		0.516583	0.062701
0.51825	0.00417835		0.51825	0.710085		0.51825	1.6332		0.51825	0.0197819		0.51825	0.0240692		0.51825	0.0347813		0.51825	0.063302
0.519917	0.00421789		0.519917	0.708575		0.519917	1.62972		0.519917	0.0199691		0.519917	0.024297		0.519917	0.0351104		0.519917	0.063901
0.521583	0.00421993		0.521583	0.707556		0.521583	1.62738		0.521583	0.0199787		0.521583	0.0243088		0.521583	0.0351275		0.521583	0.063932
0.52325	0.00423921		0.52325	0.704945		0.52325	1.62137		0.52325	0.02007		0.52325	0.0244198		0.52325	0.0352879		0.52325	0.064224
0.524917	0.00410818		0.524917	0.696821		0.524917	1.60269		0.524917	0.0194497		0.524917	0.023665		0.524917	0.0341972		0.524917	0.062239
0.526583	0.00400363		0.526583	0.695985		0.526583	1.60077		0.526583	0.0189547		0.526583	0.0230627		0.526583	0.0333269		0.526583	0.060655
0.52825	0.00415056		0.52825	0.694802		0.52825	1.59804		0.52825	0.0196503		0.52825	0.0239091		0.52825	0.03455		0.52825	0.062881
0.529917	0.00409102		0.529917	0.692117		0.529917	1.59187		0.529917	0.0193684		0.529917	0.0235662		0.529917	0.0340544		0.529917	0.061979
0.531583	0.00378779		0.531583	0.684829		0.531583	1.57511		0.531583	0.0179328		0.531583	0.0218194		0.531583	0.0315302		0.531583	0.057385
0.53325	0.0038695		0.53325	0.683564		0.53325	1.5722		0.53325	0.0183197		0.53325	0.0222901		0.53325	0.0322104		0.53325	0.058623
0.534917	0.00414251		0.534917	0.678546		0.534917	1.56066		0.534917	0.0196122		0.534917	0.0238627		0.534917	0.034483		0.534917	0.062759
0.536583	0.00422205		0.536583	0.674891		0.536583	1.55225		0.536583	0.0199887		0.536583	0.0243209		0.536583	0.035145		0.536583	0.063964
0.53825	0.00413716		0.53825	0.674707		0.53825	1.55183		0.53825	0.0195869		0.53825	0.0238319		0.53825	0.0344385		0.53825	0.062678
0.539917	0.00441102		0.539917	0.670964		0.539917	1.54322		0.539917	0.0208834		0.539917	0.0254095		0.539917	0.0367181		0.539917	0.066827
0.541583	0.00436389		0.541583	0.669932		0.541583	1.54084		0.541583	0.0206603		0.541583	0.025138		0.541583	0.0363258		0.541583	0.066113
0.54325	0.00431498		0.54325	0.670938		0.54325	1.54316		0.54325	0.0204287		0.54325	0.0248563		0.54325	0.0359187		0.54325	0.065372
0.544917	0.00427591		0.544917	0.671791		0.544917	1.54512		0.544917	0.0202438		0.544917	0.0246312		0.544917	0.0355934		0.544917	0.06478
0.546583	0.0042462		0.546583	0.665081		0.546583	1.52969		0.546583	0.0201031		0.546583	0.0244601		0.546583	0.0353461		0.546583	0.06433
0.54825	0.00434		0.54825	0.664969		0.54825	1.52943		0.54825	0.0205472		0.54825	0.0250004		0.54825	0.0361269		0.54825	0.065751
0.549917	0.00427228		0.549917	0.656864		0.549917	1.51079		0.549917	0.0202266		0.549917	0.0246103		0.549917	0.0355632		0.549917	0.064725
0.551583	0.00440607		0.551583	0.656064		0.551583	1.50895		0.551583	0.02086		0.551583	0.025381		0.551583	0.0366769		0.551583	0.066752
0.55325	0.00451393		0.55325	0.660072		0.55325	1.51817		0.55325	0.0213706		0.55325	0.0260023		0.55325	0.0375747		0.55325	0.068386
0.554917	0.00439815		0.554917	0.659997		0.554917	1.51799		0.554917	0.0208225		0.554917	0.0253354		0.554917	0.036611		0.554917	0.066632
0.556583	0.00422092		0.556583	0.65539		0.556583	1.5074		0.556583	0.0199834		0.556583	0.0243145		0.556583	0.0351357		0.556583	0.063947
0.55825	0.00423769		0.55825	0.653283		0.55825	1.50255		0.55825	0.0200628		0.55825	0.024411		0.55825	0.0352753		0.55825	0.064201
0.559917	0.0043169		0.559917	0.65012		0.559917	1.49528		0.559917	0.0204378		0.559917	0.0248673		0.559917	0.0359346		0.559917	0.065401
0.561583	0.00436607		0.561583	0.649223		0.561583	1.49321		0.561583	0.0206706		0.561583	0.0251506		0.561583	0.036344		0.561583	0.066146
0.56325	0.0043066		0.56325	0.649386		0.56325	1.49359		0.56325	0.0203891		0.56325	0.024808		0.56325	0.0358489		0.56325	0.065245
0.564917	0.00417802		0.564917	0.644367		0.564917	1.48204		0.564917	0.0197803		0.564917	0.0240673		0.564917	0.0347786		0.564917	0.063297
0.566583	0.00433083		0.566583	0.6428		0.566583	1.47844		0.566583	0.0205038		0.566583	0.0249475		0.566583	0.0360506		0.566583	0.065612
0.56825	0.0044738		0.56825	0.639568		0.56825	1.47101		0.56825	0.0211806		0.56825	0.0257711		0.56825	0.0372407		0.56825	0.067778
0.569917	0.004173		0.569917	0.630903		0.569917	1.45108		0.569917	0.0197566		0.569917	0.0240384		0.569917	0.0347368		0.569917	0.063221
0.571583	0.00411399		0.571583	0.633361		0.571583	1.45673		0.571583	0.0194772		0.571583	0.0236985		0.571583	0.0342456		0.571583	0.062327
0.57325	0.00421485		0.57325	0.628944		0.57325	1.44657		0.57325	0.0199547		0.57325	0.0242795		0.57325	0.0350852		0.57325	0.063855
0.574917	0.00429498		0.574917	0.629938		0.574917	1.44886		0.574917	0.0203341		0.574917	0.0247411		0.574917	0.0357522		0.574917	0.065069
0.576583	0.00424145		0.576583	0.628314		0.576583	1.44512		0.576583	0.0200806		0.576583	0.0244327		0.576583	0.0353066		0.576583	0.064258
0.57825	0.00422462		0.57825	0.626421		0.57825	1.44077		0.57825	0.0200009		0.57825	0.0243357		0.57825	0.0351665		0.57825	0.064003
0.579917	0.00415241		0.579917	0.622418		0.579917	1.43156		0.579917	0.0196591		0.579917	0.0239198		0.579917	0.0345654		0.579917	0.062909
0.581583	0.00409802		0.581583	0.629152		0.581583	1.44705		0.581583	0.0194016		0.581583	0.0236065		0.581583	0.0341126		0.581583	0.062085
0.58325	0.00400653		0.58325	0.622858		0.58325	1.43257		0.58325	0.0189684		0.58325	0.0230795		0.58325	0.0333511		0.58325	0.060699
0.584917	0.00396964		0.584917	0.61823		0.584917	1.42193		0.584917	0.0187938		0.584917	0.0228669		0.584917	0.033044		0.584917	0.06014
0.586583	0.00410713		0.586583	0.61527		0.586583	1.41512		0.586583	0.0194447		0.586583	0.0236589		0.586583	0.0341885		0.586583	0.062223
0.58825	0.00394013		0.58825	0.616734		0.58825	1.41849		0.58825	0.0186541		0.58825	0.022697		0.58825	0.0327983		0.58825	0.059693
0.589917	0.00424752		0.589917	0.612653		0.589917	1.4091		0.589917	0.0201094		0.589917	0.0244677		0.589917	0.0353571		0.589917	0.06435
0.591583	0.00411162		0.591583	0.60648		0.591583	1.3949		0.591583	0.0194659		0.591583	0.0236848		0.591583	0.0342258		0.591583	0.062291
0.59325	0.00409274		0.59325	0.609901		0.59325	1.40277		0.59325	0.0193766		0.59325	0.0235761		0.59325	0.0340687		0.59325	0.062005
0.594917	0.00416		0.594917	0.609126		0.594917	1.40099		0.594917	0.019695		0.594917	0.0239635		0.594917	0.0346286		0.594917	0.063024
0.596583	0.00416495		0.596583	0.608101		0.596583	1.39863		0.596583	0.0197184		0.596583	0.023992		0.596583	0.0346698		0.596583	0.063099
0.59825	0.00399921		0.59825	0.608691		0.59825	1.39999		0.59825	0.0189337		0.59825	0.0230373		0.59825	0.0332901		0.59825	0.060588
0.599917	0.00410759		0.599917	0.607819		0.599917	1.39798		0.599917	0.0194469		0.599917	0.0236616		0.599917	0.0341923		0.599917	0.06223
0.601583	0.00400429		0.601583	0.602454		0.601583	1.38564		0.601583	0.0189578		0.601583	0.0230665		0.601583	0.0333324		0.601583	0.060665
0.60325	0.00398449		0.60325	0.596291		0.60325	1.37147		0.60325	0.0188641		0.60325	0.0229525		0.60325	0.0331676		0.60325	0.060365
0.604917	0.00405914		0.604917	0.595417		0.604917	1.36946		0.604917	0.0192175		0.604917	0.0233825		0.604917	0.033789		0.604917	0.061496
0.606583	0.00416139		0.606583	0.596656		0.606583	1.37231		0.606583	0.0197016		0.606583	0.0239715		0.606583	0.0346401		0.606583	0.063045
0.60825	0.00437274		0.60825	0.594016		0.60825	1.36624		0.60825	0.0207022		0.60825	0.025189		0.60825	0.0363994		0.60825	0.066247
0.609917	0.00437281		0.609917	0.597039		0.609917	1.37319		0.609917	0.0207025		0.609917	0.0251893		0.609917	0.0364		0.609917	0.066248
0.611583	0.0043229		0.611583	0.595209		0.611583	1.36898		0.611583	0.0204662		0.611583	0.0249019		0.611583	0.0359846		0.611583	0.065492
0.61325	0.00450898		0.61325	0.59225		0.61325	1.36217		0.61325	0.0213472		0.61325	0.0259738		0.61325	0.0375335		0.61325	0.068311
0.614917	0.00447023		0.614917	0.589994		0.614917	1.35699		0.614917	0.0211637		0.614917	0.0257506		0.614917	0.037211		0.614917	0.067724
0.616583	0.00431353		0.616583	0.585884		0.616583	1.34753		0.616583	0.0204219		0.616583	0.0248479		0.616583	0.0359066		0.616583	0.06535
0.61825	0.00428026		0.61825	0.58509		0.61825	1.34571		0.61825	0.0202644		0.61825	0.0246563		0.61825	0.0356297		0.61825	0.064846
0.619917	0.00424561		0.619917	0.586227		0.619917	1.34832		0.619917	0.0201003		0.619917	0.0244566		0.619917	0.0353412		0.619917	0.064321
0.621583	0.00427485		0.621583	0.587932		0.621583	1.35224		0.621583	0.0202387		0.621583	0.0246251		0.621583	0.0355846		0.621583	0.064764
0.62325	0.00439452		0.62325	0.588136		0.62325	1.35271		0.62325	0.0208053		0.62325	0.0253144		0.62325	0.0365808		0.62325	0.066577
0.624917	0.00430792		0.624917	0.583684		0.624917	1.34247		0.624917	0.0203953		0.624917	0.0248156		0.624917	0.0358599		0.624917	0.065265
0.626583	0.0041266		0.626583	0.584725		0.626583	1.34487		0.626583	0.0195369		0.626583	0.0237711		0.626583	0.0343506		0.626583	0.062518
0.62825	0.00420759		0.62825	0.580452		0.62825	1.33504		0.62825	0.0199203		0.62825	0.0242376		0.62825	0.0350247		0.62825	0.063745
0.629917	0.00405083		0.629917	0.580566		0.629917	1.3353		0.629917	0.0191781		0.629917	0.0233346		0.629917	0.0337198		0.629917	0.06137
0.631583	0.00388422		0.631583	0.579494		0.631583	1.33284		0.631583	0.0183894		0.631583	0.0223749		0.631583	0.032333		0.631583	0.058846
0.63325	0.00381776		0.63325	0.575953		0.63325	1.32469		0.63325	0.0180747		0.63325	0.021992		0.63325	0.0317797		0.63325	0.057839
0.634917	0.00385683		0.634917	0.572853		0.634917	1.31756		0.634917	0.0182597		0.634917	0.0222171		0.634917	0.032105		0.634917	0.058431
0.636583	0.00383505		0.636583	0.569742		0.636583	1.31041		0.636583	0.0181566		0.636583	0.0220916		0.636583	0.0319236		0.636583	0.058101
0.63825	0.00399756		0.63825	0.570566		0.63825	1.3123		0.63825	0.0189259		0.63825	0.0230278		0.63825	0.0332764		0.63825	0.060563
0.639917	0.00389835		0.639917	0.568409		0.639917	1.30734		0.639917	0.0184563		0.639917	0.0224563		0.639917	0.0324506		0.639917	0.05906
0.641583	0.00420079		0.641583	0.57055		0.641583	1.31227		0.641583	0.0198881		0.641583	0.0241985		0.641583	0.0349681		0.641583	0.063642
0.64325	0.00413076		0.64325	0.570404		0.64325	1.31193		0.64325	0.0195566		0.64325	0.0237951		0.64325	0.0343852		0.64325	0.062581
0.644917	0.00405254		0.644917	0.566537		0.644917	1.30304		0.644917	0.0191862		0.644917	0.0233445		0.644917	0.0337341		0.644917	0.061396
0.646583	0.0041695		0.646583	0.566905		0.646583	1.30388		0.646583	0.01974		0.646583	0.0240183		0.646583	0.0347077		0.646583	0.063168
0.64825	0.0044035		0.64825	0.569104		0.64825	1.30894		0.64825	0.0208478		0.64825	0.0253662		0.64825	0.0366555		0.64825	0.066713
0.649917	0.00433485		0.649917	0.566383		0.649917	1.30268		0.649917	0.0205228		0.649917	0.0249707		0.649917	0.0360841		0.649917	0.065673
0.651583	0.00413696		0.651583	0.564955		0.651583	1.2994		0.651583	0.0195859		0.651583	0.0238308		0.651583	0.0344368		0.651583	0.062675
0.65325	0.00441472		0.65325	0.562873		0.65325	1.29461		0.65325	0.0209009		0.65325	0.0254308		0.65325	0.0367489		0.65325	0.066883
0.654917	0.00438752		0.654917	0.557021		0.654917	1.28115		0.654917	0.0207722		0.654917	0.0252741		0.654917	0.0365225		0.654917	0.066471
0.656583	0.00425446		0.656583	0.552536		0.656583	1.27083		0.656583	0.0201422		0.656583	0.0245076		0.656583	0.0354148		0.656583	0.064455
0.65825	0.00384561		0.65825	0.559197		0.65825	1.28615		0.65825	0.0182066		0.65825	0.0221525		0.65825	0.0320115		0.65825	0.058261
0.659917	0.0040866		0.659917	0.559688		0.659917	1.28728		0.659917	0.0193475		0.659917	0.0235407		0.659917	0.0340176		0.659917	0.061912
0.661583	0.00387848		0.661583	0.558041		0.661583	1.28349		0.661583	0.0183622		0.661583	0.0223418		0.661583	0.0322852		0.661583	0.058759
0.66325	0.00402891		0.66325	0.55778		0.66325	1.28289		0.66325	0.0190744		0.66325	0.0232084		0.66325	0.0335374		0.66325	0.061038
0.664917	0.0042732		0.664917	0.556946		0.664917	1.28098		0.664917	0.0202309		0.664917	0.0246156		0.664917	0.0355709		0.664917	0.064739
0.666583	0.00417875		0.666583	0.554917		0.666583	1.27631		0.666583	0.0197837		0.666583	0.0240715		0.666583	0.0347846		0.666583	0.063308
0.66825	0.00423914		0.66825	0.552727		0.66825	1.27127		0.66825	0.0200697		0.66825	0.0244194		0.66825	0.0352874		0.66825	0.064223
0.669917	0.00413188		0.669917	0.555877		0.669917	1.27852		0.669917	0.0195619		0.669917	0.0238015		0.669917	0.0343945		0.669917	0.062598
0.671583	0.00413208		0.671583	0.556444		0.671583	1.27982		0.671583	0.0195628		0.671583	0.0238027		0.671583	0.0343962		0.671583	0.062601
0.67325	0.00416904		0.67325	0.55596		0.67325	1.27871		0.67325	0.0197378		0.67325	0.0240156		0.67325	0.0347039		0.67325	0.063161
0.674917	0.0041732		0.674917	0.552025		0.674917	1.26966		0.674917	0.0197575		0.674917	0.0240395		0.674917	0.0347385		0.674917	0.063224
0.676583	0.00421043		0.676583	0.551889		0.676583	1.26934		0.676583	0.0199338		0.676583	0.024254		0.676583	0.0350483		0.676583	0.063788
0.67825	0.00435716		0.67825	0.550254		0.67825	1.26558		0.67825	0.0206284		0.67825	0.0250992		0.67825	0.0362698		0.67825	0.066011
0.679917	0.00451828		0.679917	0.551504		0.679917	1.26846		0.679917	0.0213913		0.679917	0.0260274		0.679917	0.037611		0.679917	0.068452
0.681583	0.00453914		0.681583	0.550829		0.681583	1.26691		0.681583	0.02149		0.681583	0.0261475		0.681583	0.0377846		0.681583	0.068768
0.68325	0.00453809		0.68325	0.550407		0.68325	1.26594		0.68325	0.021485		0.68325	0.0261414		0.68325	0.0377758		0.68325	0.068752
0.684917	0.00454403		0.684917	0.54677		0.684917	1.25757		0.684917	0.0215131		0.684917	0.0261757		0.684917	0.0378253		0.684917	0.068842
0.686583	0.00437036		0.686583	0.547379		0.686583	1.25897		0.686583	0.0206909		0.686583	0.0251753		0.686583	0.0363797		0.686583	0.066211
0.68825	0.004387		0.68825	0.548837		0.68825	1.26233		0.68825	0.0207697		0.68825	0.0252711		0.68825	0.0365181		0.68825	0.066463
0.689917	0.00432396		0.689917	0.542966		0.689917	1.24882		0.689917	0.0204712		0.689917	0.024908		0.689917	0.0359934		0.689917	0.065508
0.691583	0.0041336		0.691583	0.543452		0.691583	1.24994		0.691583	0.01957		0.691583	0.0238114		0.691583	0.0344088		0.691583	0.062624
0.69325	0.00444304		0.69325	0.544902		0.69325	1.25327		0.69325	0.021035		0.69325	0.0255939		0.69325	0.0369846		0.69325	0.067312
0.694917	0.0043336		0.694917	0.543213		0.694917	1.24939		0.694917	0.0205169		0.694917	0.0249635		0.694917	0.0360736		0.694917	0.065654
0.696583	0.0043101		0.696583	0.538226		0.696583	1.23792		0.696583	0.0204056		0.696583	0.0248281		0.696583	0.035878		0.696583	0.065298
0.69825	0.00440422		0.69825	0.537853		0.69825	1.23706		0.69825	0.0208513		0.69825	0.0253703		0.69825	0.0366615		0.69825	0.066724
0.699917	0.00418356		0.699917	0.535763		0.699917	1.23225		0.699917	0.0198066		0.699917	0.0240992		0.699917	0.0348247		0.699917	0.063381
0.701583	0.00419168		0.701583	0.537518		0.701583	1.23629		0.701583	0.019845		0.701583	0.024146		0.701583	0.0348923		0.701583	0.063504
0.70325	0.00436759		0.70325	0.540478		0.70325	1.2431		0.70325	0.0206778		0.70325	0.0251593		0.70325	0.0363566		0.70325	0.066169
0.704917	0.00414277		0.704917	0.540009		0.704917	1.24202		0.704917	0.0196134		0.704917	0.0238643		0.704917	0.0344852		0.704917	0.062763
0.706583	0.00433564		0.706583	0.54035		0.706583	1.2428		0.706583	0.0205266		0.706583	0.0249753		0.706583	0.0360907		0.706583	0.065685
0.70825	0.00428667		0.70825	0.53685		0.70825	1.23476		0.70825	0.0202947		0.70825	0.0246932		0.70825	0.035683		0.70825	0.064943
0.709917	0.0041635		0.709917	0.536677		0.709917	1.23436		0.709917	0.0197116		0.709917	0.0239836		0.709917	0.0346577		0.709917	0.063077
0.711583	0.00422812		0.711583	0.534906		0.711583	1.23028		0.711583	0.0200175		0.711583	0.0243559		0.711583	0.0351956		0.711583	0.064056
0.71325	0.00427314		0.71325	0.536679		0.71325	1.23436		0.71325	0.0202306		0.71325	0.0246152		0.71325	0.0355703		0.71325	0.064738
0.714917	0.00425439		0.714917	0.537413		0.714917	1.23605		0.714917	0.0201419		0.714917	0.0245072		0.714917	0.0354143		0.714917	0.064454
0.716583	0.00407802		0.716583	0.534662		0.716583	1.22972		0.716583	0.0193069		0.716583	0.0234913		0.716583	0.0339462		0.716583	0.061782
0.71825	0.00439578		0.71825	0.539593		0.71825	1.24106		0.71825	0.0208112		0.71825	0.0253217		0.71825	0.0365912		0.71825	0.066596
0.719917	0.00422693		0.719917	0.535538		0.719917	1.23174		0.719917	0.0200119		0.719917	0.0243491		0.719917	0.0351857		0.719917	0.064038
0.721583	0.00421102		0.721583	0.536231		0.721583	1.23333		0.721583	0.0199366		0.721583	0.0242574		0.721583	0.0350533		0.721583	0.063797
0.72325	0.00407175		0.72325	0.532817		0.72325	1.22548		0.72325	0.0192772		0.72325	0.0234551		0.72325	0.033894		0.72325	0.061687
0.724917	0.00427162		0.724917	0.531217		0.724917	1.2218		0.724917	0.0202234		0.724917	0.0246065		0.724917	0.0355577		0.724917	0.064715
0.726583	0.00427261		0.726583	0.532553		0.726583	1.22487		0.726583	0.0202281		0.726583	0.0246122		0.726583	0.0355659		0.726583	0.06473
0.72825	0.00441281		0.72825	0.534985		0.72825	1.23047		0.72825	0.0208919		0.72825	0.0254198		0.72825	0.036733		0.72825	0.066854
0.729917	0.00445432		0.729917	0.534176		0.729917	1.2286		0.729917	0.0210884		0.729917	0.0256589		0.729917	0.0370786		0.729917	0.067483
0.731583	0.0042662		0.731583	0.535948		0.731583	1.23268		0.731583	0.0201978		0.731583	0.0245753		0.731583	0.0355126		0.731583	0.064633
0.73325	0.00418323		0.73325	0.533182		0.73325	1.22632		0.73325	0.019805		0.73325	0.0240973		0.73325	0.034822		0.73325	0.063376
0.734917	0.00405314		0.734917	0.532094		0.734917	1.22382		0.734917	0.0191891		0.734917	0.0233479		0.734917	0.033739		0.734917	0.061405
0.736583	0.00397149		0.736583	0.53271		0.736583	1.22523		0.736583	0.0188025		0.736583	0.0228776		0.736583	0.0330593		0.736583	0.060168
0.73825	0.00432416		0.73825	0.531469		0.73825	1.22238		0.73825	0.0204722		0.73825	0.0249091		0.73825	0.0359951		0.73825	0.065511
0.739917	0.00434257		0.739917	0.527314		0.739917	1.21282		0.739917	0.0205594		0.739917	0.0250152		0.739917	0.0361484		0.739917	0.06579
0.741583	0.00417406		0.741583	0.523075		0.741583	1.20307		0.741583	0.0197616		0.741583	0.0240445		0.741583	0.0347456		0.741583	0.063237
0.74325	0.00432271		0.74325	0.525242		0.74325	1.20806		0.74325	0.0204653		0.74325	0.0249008		0.74325	0.035983		0.74325	0.065489
0.744917	0.00417373		0.744917	0.529733		0.744917	1.21839		0.744917	0.01976		0.744917	0.0240426		0.744917	0.0347429		0.744917	0.063232
0.746583	0.00403624		0.746583	0.52679		0.746583	1.21162		0.746583	0.0191091		0.746583	0.0232506		0.746583	0.0335983		0.746583	0.061149
0.74825	0.00398825		0.74825	0.523854		0.74825	1.20486		0.74825	0.0188819		0.74825	0.0229741		0.74825	0.0331989		0.74825	0.060422
0.749917	0.0041231		0.749917	0.523028		0.749917	1.20296		0.749917	0.0195203		0.749917	0.0237509		0.749917	0.0343214		0.749917	0.062465
0.751583	0.00425637		0.751583	0.523605		0.751583	1.20429		0.751583	0.0201512		0.751583	0.0245186		0.751583	0.0354308		0.751583	0.064484
0.75325	0.00423776		0.75325	0.522798		0.75325	1.20244		0.75325	0.0200631		0.75325	0.0244114		0.75325	0.0352758		0.75325	0.064202
0.754917	0.00427465		0.754917	0.522956		0.754917	1.2028		0.754917	0.0202378		0.754917	0.0246239		0.754917	0.035583		0.754917	0.064761
0.756583	0.00431795		0.756583	0.520937		0.756583	1.19816		0.756583	0.0204428		0.756583	0.0248734		0.756583	0.0359434		0.756583	0.065417
0.75825	0.00448627		0.75825	0.520166		0.75825	1.19638		0.75825	0.0212397		0.75825	0.025843		0.75825	0.0373445		0.75825	0.067967
0.759917	0.00430891		0.759917	0.520155		0.759917	1.19636		0.759917	0.0204		0.759917	0.0248213		0.759917	0.0358681		0.759917	0.06528
0.761583	0.00426818		0.761583	0.519025		0.761583	1.19376		0.761583	0.0202072		0.761583	0.0245867		0.761583	0.0355291		0.761583	0.064663
0.76325	0.00429512		0.76325	0.519341		0.76325	1.19448		0.76325	0.0203347		0.76325	0.0247418		0.76325	0.0357533		0.76325	0.065071
0.764917	0.00417941		0.764917	0.520693		0.764917	1.19759		0.764917	0.0197869		0.764917	0.0240753		0.764917	0.0347901		0.764917	0.063318
0.766583	0.00428508		0.766583	0.521653		0.766583	1.1998		0.766583	0.0202872		0.766583	0.024684		0.766583	0.0356698		0.766583	0.064919
0.76825	0.00429848		0.76825	0.522372		0.76825	1.20146		0.76825	0.0203506		0.76825	0.0247612		0.76825	0.0357813		0.76825	0.065122
0.769917	0.00427155		0.769917	0.521682		0.769917	1.19987		0.769917	0.0202231		0.769917	0.0246061		0.769917	0.0355571		0.769917	0.064714
0.771583	0.00438092		0.771583	0.517961		0.771583	1.19131		0.771583	0.0207409		0.771583	0.0252361		0.771583	0.0364676		0.771583	0.066371
0.77325	0.00443439		0.77325	0.514222		0.77325	1.18271		0.77325	0.0209941		0.77325	0.0255441		0.77325	0.0369126		0.77325	0.067181
0.774917	0.00430581		0.774917	0.51674		0.774917	1.1885		0.774917	0.0203853		0.774917	0.0248034		0.774917	0.0358423		0.774917	0.065233
0.776583	0.00453683		0.776583	0.518346		0.776583	1.1922		0.776583	0.0214791		0.776583	0.0261342		0.776583	0.0377654		0.776583	0.068733
0.77825	0.00465446		0.77825	0.514666		0.77825	1.18373		0.77825	0.0220359		0.77825	0.0268118		0.77825	0.0387445		0.77825	0.070515
0.779917	0.0044563		0.779917	0.51238		0.779917	1.17847		0.779917	0.0210978		0.779917	0.0256703		0.779917	0.037095		0.779917	0.067513
0.781583	0.00432733		0.781583	0.513122		0.781583	1.18018		0.781583	0.0204872		0.781583	0.0249274		0.781583	0.0360214		0.781583	0.065559
0.78325	0.00457195		0.78325	0.515781		0.78325	1.1863		0.78325	0.0216453		0.78325	0.0263365		0.78325	0.0380577		0.78325	0.069265
0.784917	0.00452376		0.784917	0.51768		0.784917	1.19066		0.784917	0.0214172		0.784917	0.0260589		0.784917	0.0376566		0.784917	0.068535
0.786583	0.00452673		0.786583	0.515248		0.786583	1.18507		0.786583	0.0214312		0.786583	0.026076		0.786583	0.0376813		0.786583	0.06858
0.78825	0.00442376		0.78825	0.517907		0.78825	1.19119		0.78825	0.0209438		0.78825	0.0254829		0.78825	0.0368242		0.78825	0.06702
0.789917	0.00438911		0.789917	0.511866		0.789917	1.17729		0.789917	0.0207797		0.789917	0.0252833		0.789917	0.0365357		0.789917	0.066495
0.791583	0.00430264		0.791583	0.511875		0.791583	1.17731		0.791583	0.0203703		0.791583	0.0247852		0.791583	0.0358159		0.791583	0.065185
0.79325	0.00427795		0.79325	0.512505		0.79325	1.17876		0.79325	0.0202534		0.79325	0.024643		0.79325	0.0356104		0.79325	0.064811
0.794917	0.0041765		0.794917	0.510553		0.794917	1.17427		0.794917	0.0197731		0.794917	0.0240586		0.794917	0.0347659		0.794917	0.063274
0.796583	0.00408		0.796583	0.514373		0.796583	1.18306		0.796583	0.0193163		0.796583	0.0235027		0.796583	0.0339626		0.796583	0.061812
0.79825	0.00420554		0.79825	0.515988		0.79825	1.18677		0.79825	0.0199106		0.79825	0.0242259		0.79825	0.0350077		0.79825	0.063714
0.799917	0.00451281		0.799917	0.511231		0.799917	1.17583		0.799917	0.0213653		0.799917	0.0259958		0.799917	0.0375654		0.799917	0.068369
0.801583	0.00446746		0.801583	0.510264		0.801583	1.17361		0.801583	0.0211506		0.801583	0.0257346		0.801583	0.0371879		0.801583	0.067682
0.80325	0.00423809		0.80325	0.512187		0.80325	1.17803		0.80325	0.0200647		0.80325	0.0244133		0.80325	0.0352786		0.80325	0.064207
0.804917	0.00417927		0.804917	0.509992		0.804917	1.17298		0.804917	0.0197862		0.804917	0.0240745		0.804917	0.034789		0.804917	0.063316
0.806583	0.00427485		0.806583	0.511916		0.806583	1.17741		0.806583	0.0202387		0.806583	0.0246251		0.806583	0.0355846		0.806583	0.064764
0.80825	0.00436429		0.80825	0.510026		0.80825	1.17306		0.80825	0.0206622		0.80825	0.0251403		0.80825	0.0363291		0.80825	0.066119
0.809917	0.00441855		0.809917	0.513008		0.809917	1.17992		0.809917	0.0209191		0.809917	0.0254528		0.809917	0.0367808		0.809917	0.066941
0.811583	0.00439234		0.811583	0.509614		0.811583	1.17211		0.811583	0.020795		0.811583	0.0253019		0.811583	0.0365626		0.811583	0.066544
0.81325	0.0041		0.81325	0.510581		0.81325	1.17434		0.81325	0.0194109		0.81325	0.0236179		0.81325	0.0341291		0.81325	0.062115
0.814917	0.00407261		0.814917	0.514815		0.814917	1.18407		0.814917	0.0192812		0.814917	0.0234601		0.814917	0.0339011		0.814917	0.0617
0.816583	0.00426653		0.816583	0.511916		0.816583	1.17741		0.816583	0.0201994		0.816583	0.0245772		0.816583	0.0355154		0.816583	0.064638
0.81825	0.00432554		0.81825	0.510086		0.81825	1.1732		0.81825	0.0204788		0.81825	0.0249171		0.81825	0.0360066		0.81825	0.065532
0.819917	0.00436264		0.819917	0.506863		0.819917	1.16578		0.819917	0.0206544		0.819917	0.0251308		0.819917	0.0363154		0.819917	0.066094
0.821583	0.00423835		0.821583	0.503425		0.821583	1.15788		0.821583	0.0200659		0.821583	0.0244148		0.821583	0.0352808		0.821583	0.064211
0.82325	0.00419597		0.82325	0.502946		0.82325	1.15678		0.82325	0.0198653		0.82325	0.0241707		0.82325	0.034928		0.82325	0.063569
0.824917	0.00441498		0.824917	0.503169		0.824917	1.15729		0.824917	0.0209022		0.824917	0.0254323		0.824917	0.0367511		0.824917	0.066887
0.826583	0.00448125		0.826583	0.505671		0.826583	1.16304		0.826583	0.0212159		0.826583	0.0258141		0.826583	0.0373028		0.826583	0.067891
0.82825	0.00435248		0.82825	0.510596		0.82825	1.17437		0.82825	0.0206062		0.82825	0.0250722		0.82825	0.0362308		0.82825	0.06594
0.829917	0.0039971		0.829917	0.503361		0.829917	1.15773		0.829917	0.0189237		0.829917	0.0230251		0.829917	0.0332725		0.829917	0.060556
0.831583	0.00404436		0.831583	0.505574		0.831583	1.16282		0.831583	0.0191475		0.831583	0.0232973		0.831583	0.0336659		0.831583	0.061272
0.83325	0.00427399		0.83325	0.508007		0.83325	1.16842		0.83325	0.0202347		0.83325	0.0246202		0.83325	0.0355775		0.83325	0.064751
0.834917	0.00411591		0.834917	0.502497		0.834917	1.15574		0.834917	0.0194863		0.834917	0.0237095		0.834917	0.0342615		0.834917	0.062356
0.836583	0.00399485		0.836583	0.502958		0.836583	1.1568		0.836583	0.0189131		0.836583	0.0230122		0.836583	0.0332539		0.836583	0.060522
0.83825	0.00420455		0.83825	0.505365		0.83825	1.16234		0.83825	0.0199059		0.83825	0.0242201		0.83825	0.0349995		0.83825	0.063699
0.839917	0.00412389		0.839917	0.502833		0.839917	1.15652		0.839917	0.0195241		0.839917	0.0237555		0.839917	0.034328		0.839917	0.062477
0.841583	0.00437432		0.841583	0.505148		0.841583	1.16184		0.841583	0.0207097		0.841583	0.0251981		0.841583	0.0364126		0.841583	0.066271
0.84325	0.00450871		0.84325	0.503697		0.84325	1.1585		0.84325	0.0213459		0.84325	0.0259722		0.84325	0.0375313		0.84325	0.068307
0.844917	0.00448673		0.844917	0.503504		0.844917	1.15806		0.844917	0.0212419		0.844917	0.0258456		0.844917	0.0373484		0.844917	0.067974
0.846583	0.00438132		0.846583	0.499074		0.846583	1.14787		0.846583	0.0207428		0.846583	0.0252384		0.846583	0.0364709		0.846583	0.066377
0.84825	0.00434904		0.84825	0.499829		0.84825	1.14961		0.84825	0.02059		0.84825	0.0250525		0.84825	0.0362022		0.84825	0.065888
0.849917	0.00445234		0.849917	0.497528		0.849917	1.14431		0.849917	0.0210791		0.849917	0.0256475		0.849917	0.0370621		0.849917	0.067453
0.851583	0.00455729		0.851583	0.495768		0.851583	1.14027		0.851583	0.0215759		0.851583	0.0262521		0.851583	0.0379357		0.851583	0.069043
0.85325	0.00446422		0.85325	0.502218		0.85325	1.1551		0.85325	0.0211353		0.85325	0.025716		0.85325	0.037161		0.85325	0.067633
0.854917	0.00449426		0.854917	0.501269		0.854917	1.15292		0.854917	0.0212775		0.854917	0.025889		0.854917	0.037411		0.854917	0.068088
0.856583	0.00442746		0.856583	0.500831		0.856583	1.15191		0.856583	0.0209613		0.856583	0.0255042		0.856583	0.0368549		0.856583	0.067076
0.85825	0.00440422		0.85825	0.501112		0.85825	1.15256		0.85825	0.0208513		0.85825	0.0253703		0.85825	0.0366615		0.85825	0.066724
0.859917	0.00445954		0.859917	0.50149		0.859917	1.15343		0.859917	0.0211131		0.859917	0.025689		0.859917	0.037122		0.859917	0.067562
0.861583	0.00456455		0.861583	0.500075		0.861583	1.15017		0.861583	0.0216103		0.861583	0.0262939		0.861583	0.0379961		0.861583	0.069153
0.86325	0.00440799		0.86325	0.501227		0.86325	1.15282		0.86325	0.0208691		0.86325	0.025392		0.86325	0.0366929		0.86325	0.066781
0.864917	0.00444185		0.864917	0.498489		0.864917	1.14652		0.864917	0.0210294		0.864917	0.0255871		0.864917	0.0369747		0.864917	0.067294
0.866583	0.00451399		0.866583	0.496457		0.866583	1.14185		0.866583	0.0213709		0.866583	0.0260027		0.866583	0.0375753		0.866583	0.068387
0.86825	0.00441142		0.86825	0.497091		0.86825	1.14331		0.86825	0.0208853		0.86825	0.0254118		0.86825	0.0367214		0.86825	0.066833
0.869917	0.00443353		0.869917	0.490564		0.869917	1.1283		0.869917	0.02099		0.869917	0.0255392		0.869917	0.0369055		0.869917	0.067168
0.871583	0.00442403		0.871583	0.49146		0.871583	1.13036		0.871583	0.020945		0.871583	0.0254844		0.871583	0.0368264		0.871583	0.067024
0.87325	0.00451215		0.87325	0.490925		0.87325	1.12913		0.87325	0.0213622		0.87325	0.025992		0.87325	0.0375599		0.87325	0.068359
0.874917	0.00447571		0.874917	0.494529		0.874917	1.13742		0.874917	0.0211897		0.874917	0.0257821		0.874917	0.0372566		0.874917	0.067807
0.876583	0.00470238		0.876583	0.497103		0.876583	1.14334		0.876583	0.0222628		0.876583	0.0270878		0.876583	0.0391434		0.876583	0.071241
0.87825	0.00435307		0.87825	0.496701		0.87825	1.14241		0.87825	0.0206091		0.87825	0.0250757		0.87825	0.0362357		0.87825	0.065949
0.879917	0.00443182		0.879917	0.496009		0.879917	1.14082		0.879917	0.0209819		0.879917	0.0255293		0.879917	0.0368912		0.879917	0.067142
0.881583	0.00432046		0.881583	0.491927		0.881583	1.13143		0.881583	0.0204547		0.881583	0.0248878		0.881583	0.0359643		0.881583	0.065455
0.88325	0.00439703		0.88325	0.492519		0.88325	1.13279		0.88325	0.0208172		0.88325	0.0253289		0.88325	0.0366016		0.88325	0.066615
0.884917	0.00439162		0.884917	0.49275		0.884917	1.13332		0.884917	0.0207916		0.884917	0.0252977		0.884917	0.0365566		0.884917	0.066533
0.886583	0.00424244		0.886583	0.492729		0.886583	1.13328		0.886583	0.0200853		0.886583	0.0244384		0.886583	0.0353148		0.886583	0.064273
0.88825	0.0042598		0.88825	0.492866		0.88825	1.13359		0.88825	0.0201675		0.88825	0.0245384		0.88825	0.0354593		0.88825	0.064536
0.889917	0.00415617		0.889917	0.49342		0.889917	1.13487		0.889917	0.0196769		0.889917	0.0239414		0.889917	0.0345967		0.889917	0.062966
0.891583	0.00433993		0.891583	0.49458		0.891583	1.13753		0.891583	0.0205469		0.891583	0.025		0.891583	0.0361264		0.891583	0.06575
0.89325	0.0042235		0.89325	0.498056		0.89325	1.14553		0.89325	0.0199956		0.89325	0.0243293		0.89325	0.0351571		0.89325	0.063986
0.894917	0.00444436		0.894917	0.493611		0.894917	1.13531		0.894917	0.0210413		0.894917	0.0256015		0.894917	0.0369956		0.894917	0.067332
0.896583	0.00452455		0.896583	0.489936		0.896583	1.12685		0.896583	0.0214209		0.896583	0.0260635		0.896583	0.0376632		0.896583	0.068547
0.89825	0.0044004		0.89825	0.492793		0.89825	1.13342		0.89825	0.0208331		0.89825	0.0253483		0.89825	0.0366297		0.89825	0.066666
0.899917	0.00424931		0.899917	0.493556		0.899917	1.13518		0.899917	0.0201178		0.899917	0.0244779		0.899917	0.035372		0.899917	0.064377
0.901583	0.00425241		0.901583	0.493097		0.901583	1.13412		0.901583	0.0201325		0.901583	0.0244958		0.901583	0.0353978		0.901583	0.064424
0.90325	0.00445043		0.90325	0.495125		0.90325	1.13879		0.90325	0.02107		0.90325	0.0256365		0.90325	0.0370461		0.90325	0.067424
0.904917	0.0041934		0.904917	0.496464		0.904917	1.14187		0.904917	0.0198531		0.904917	0.0241559		0.904917	0.0349066		0.904917	0.06353
0.906583	0.00426185		0.906583	0.493507		0.906583	1.13507		0.906583	0.0201772		0.906583	0.0245502		0.906583	0.0354764		0.906583	0.064567
0.90825	0.00429254		0.90825	0.494543		0.90825	1.13745		0.90825	0.0203225		0.90825	0.024727		0.90825	0.0357319		0.90825	0.065032
0.909917	0.00426673		0.909917	0.496649		0.909917	1.14229		0.909917	0.0202003		0.909917	0.0245783		0.909917	0.035517		0.909917	0.064641
0.911583	0.00403822		0.911583	0.492652		0.911583	1.1331		0.911583	0.0191184		0.911583	0.023262		0.911583	0.0336148		0.911583	0.061179
0.91325	0.00401452		0.91325	0.492121		0.91325	1.13188		0.91325	0.0190062		0.91325	0.0231255		0.91325	0.0334176		0.91325	0.06082
0.914917	0.00395611		0.914917	0.494937		0.914917	1.13836		0.914917	0.0187297		0.914917	0.022789		0.914917	0.0329313		0.914917	0.059935
0.916583	0.00370733		0.916583	0.489127		0.916583	1.12499		0.916583	0.0175519		0.916583	0.0213559		0.916583	0.0308604		0.916583	0.056166
0.91825	0.00408178		0.91825	0.484845		0.91825	1.11514		0.91825	0.0193247		0.91825	0.0235129		0.91825	0.0339775		0.91825	0.061839
0.919917	0.00424455		0.919917	0.49048		0.919917	1.1281		0.919917	0.0200953		0.919917	0.0244506		0.919917	0.0353324		0.919917	0.064305
0.921583	0.00399168		0.921583	0.490393		0.921583	1.1279		0.921583	0.0188981		0.921583	0.0229939		0.921583	0.0332275		0.921583	0.060474
0.92325	0.0037365		0.92325	0.488798		0.92325	1.12424		0.92325	0.01769		0.92325	0.021524		0.92325	0.0311033		0.92325	0.056608
0.924917	0.00370541		0.924917	0.491869		0.924917	1.1313		0.924917	0.0175428		0.924917	0.0213449		0.924917	0.0308445		0.924917	0.056137
0.926583	0.00364845		0.926583	0.492942		0.926583	1.13377		0.926583	0.0172731		0.926583	0.0210167		0.926583	0.0303703		0.926583	0.055274
0.92825	0.00389967		0.92825	0.495307		0.92825	1.13921		0.92825	0.0184625		0.92825	0.0224639		0.92825	0.0324615		0.92825	0.05908
0.929917	0.00382667		0.929917	0.490871		0.929917	1.129		0.929917	0.0181169		0.929917	0.0220433		0.929917	0.0318539		0.929917	0.057974
0.931583	0.00389149		0.931583	0.486777		0.931583	1.11959		0.931583	0.0184237		0.931583	0.0224167		0.931583	0.0323934		0.931583	0.058956
0.93325	0.00379069		0.93325	0.484467		0.93325	1.11427		0.93325	0.0179466		0.93325	0.0218361		0.93325	0.0315544		0.93325	0.057429
0.934917	0.0039829		0.934917	0.491766		0.934917	1.13106		0.934917	0.0188566		0.934917	0.0229434		0.934917	0.0331544		0.934917	0.060341
0.936583	0.0042305		0.936583	0.492078		0.936583	1.13178		0.936583	0.0200288		0.936583	0.0243696		0.936583	0.0352154		0.936583	0.064092
0.93825	0.0040802		0.93825	0.489044		0.93825	1.1248		0.93825	0.0193172		0.93825	0.0235038		0.93825	0.0339643		0.93825	0.061815
0.939917	0.00409274		0.939917	0.490739		0.939917	1.1287		0.939917	0.0193766		0.939917	0.0235761		0.939917	0.0340687		0.939917	0.062005
0.941583	0.00392482		0.941583	0.489355		0.941583	1.12552		0.941583	0.0185816		0.941583	0.0226088		0.941583	0.0326709		0.941583	0.059461
0.94325	0.00385175		0.94325	0.484185		0.94325	1.11363		0.94325	0.0182356		0.94325	0.0221878		0.94325	0.0320626		0.94325	0.058354
0.944917	0.00399426		0.944917	0.486443		0.944917	1.11882		0.944917	0.0189103		0.944917	0.0230088		0.944917	0.0332489		0.944917	0.060513
0.946583	0.0038338		0.946583	0.485151		0.946583	1.11585		0.946583	0.0181506		0.946583	0.0220844		0.946583	0.0319132		0.946583	0.058082
0.94825	0.0039132		0.94825	0.492811		0.94825	1.13347		0.94825	0.0185266		0.94825	0.0225418		0.94825	0.0325742		0.94825	0.059285
0.949917	0.0038938		0.949917	0.492606		0.949917	1.13299		0.949917	0.0184347		0.949917	0.02243		0.949917	0.0324126		0.949917	0.058991
0.951583	0.00393439		0.951583	0.495477		0.951583	1.1396		0.951583	0.0186269		0.951583	0.0226639		0.951583	0.0327506		0.951583	0.059606
0.95325	0.00369591		0.95325	0.491908		0.95325	1.13139		0.95325	0.0174978		0.95325	0.0212901		0.95325	0.0307654		0.95325	0.055993
0.954917	0.00368363		0.954917	0.488784		0.954917	1.1242		0.954917	0.0174397		0.954917	0.0212194		0.954917	0.0306632		0.954917	0.055807
0.956583	0.00360898		0.956583	0.488683		0.956583	1.12397		0.956583	0.0170863		0.956583	0.0207894		0.956583	0.0300418		0.956583	0.054676
0.95825	0.00389043		0.95825	0.487388		0.95825	1.12099		0.95825	0.0184188		0.95825	0.0224107		0.95825	0.0323846		0.95825	0.05894
0.959917	0.00382455		0.959917	0.488374		0.959917	1.12326		0.959917	0.0181069		0.959917	0.0220312		0.959917	0.0318363		0.959917	0.057942
0.961583	0.00393089		0.961583	0.487001		0.961583	1.1201		0.961583	0.0186103		0.961583	0.0226437		0.961583	0.0327214		0.961583	0.059553
0.96325	0.00383195		0.96325	0.488358		0.96325	1.12322		0.96325	0.0181419		0.96325	0.0220738		0.96325	0.0318978		0.96325	0.058054
0.964917	0.00376515		0.964917	0.486681		0.964917	1.11937		0.964917	0.0178256		0.964917	0.021689		0.964917	0.0313418		0.964917	0.057042
0.966583	0.00389492		0.966583	0.486858		0.966583	1.11977		0.966583	0.01844		0.966583	0.0224365		0.966583	0.032422		0.966583	0.059008
0.96825	0.00368396		0.96825	0.489168		0.96825	1.12509		0.96825	0.0174412		0.96825	0.0212213		0.96825	0.0306659		0.96825	0.055812
0.969917	0.00356851		0.969917	0.487796		0.969917	1.12193		0.969917	0.0168947		0.969917	0.0205563		0.969917	0.029705		0.969917	0.054063
0.971583	0.00340139		0.971583	0.485886		0.971583	1.11754		0.971583	0.0161034		0.971583	0.0195935		0.971583	0.0283137		0.971583	0.051531
0.97325	0.00354726		0.97325	0.491464		0.97325	1.13037		0.97325	0.0167941		0.97325	0.0204338		0.97325	0.029528		0.97325	0.053741
0.974917	0.00351472		0.974917	0.487251		0.974917	1.12068		0.974917	0.01664		0.974917	0.0202464		0.974917	0.0292571		0.974917	0.053248
0.976583	0.00330356		0.976583	0.49111		0.976583	1.12955		0.976583	0.0156403		0.976583	0.01903		0.976583	0.0274995		0.976583	0.050049
0.97825	0.00328125		0.97825	0.489624		0.97825	1.12614		0.97825	0.0155347		0.97825	0.0189015		0.97825	0.0273137		0.97825	0.049711
0.979917	0.00338152		0.979917	0.491378		0.979917	1.13017		0.979917	0.0160094		0.979917	0.0194791		0.979917	0.0281483		0.979917	0.05123
0.981583	0.00343954		0.981583	0.485893		0.981583	1.11755		0.981583	0.0162841		0.981583	0.0198133		0.981583	0.0286313		0.981583	0.052109
0.98325	0.00341716		0.98325	0.483528		0.98325	1.11211		0.98325	0.0161781		0.98325	0.0196844		0.98325	0.028445		0.98325	0.05177
0.984917	0.00361162		0.984917	0.485654		0.984917	1.117		0.984917	0.0170987		0.984917	0.0208046		0.984917	0.0300637		0.984917	0.054716
0.986583	0.00366495		0.986583	0.48517		0.986583	1.11589		0.986583	0.0173512		0.986583	0.0211118		0.986583	0.0305077		0.986583	0.055524
0.98825	0.00340508		0.98825	0.483775		0.98825	1.11268		0.98825	0.0161209		0.98825	0.0196148		0.98825	0.0283445		0.98825	0.051587
0.989917	0.00329135		0.989917	0.486599		0.989917	1.11918		0.989917	0.0155825		0.989917	0.0189597		0.989917	0.0273978		0.989917	0.049864
0.991583	0.00320878		0.991583	0.488191		0.991583	1.12284		0.991583	0.0151916		0.991583	0.018484		0.991583	0.0267104		0.991583	0.048613
0.99325	0.00319366		0.99325	0.488299		0.99325	1.12309		0.99325	0.01512		0.99325	0.018397		0.99325	0.0265846		0.99325	0.048384
0.994917	0.00332079		0.994917	0.490864		0.994917	1.12899		0.994917	0.0157219		0.994917	0.0191293		0.994917	0.0276429		0.994917	0.05031
0.996583	0.00318607		0.996583	0.488363		0.996583	1.12323		0.996583	0.0150841		0.996583	0.0183532		0.996583	0.0265214		0.996583	0.048269
0.99825	0.00282528		0.99825	0.486042		0.99825	1.1179		0.99825	0.0133759		0.99825	0.0162749		0.99825	0.0235181		0.99825	0.042803
0.999917	0.00294693		0.999917	0.487266		0.999917	1.12071		0.999917	0.0139519		0.999917	0.0169757		0.999917	0.0245308		0.999917	0.044646
1.00158	0.00321122		1.00158	0.486835		1.00158	1.11972		1.00158	0.0152031		1.00158	0.0184981		1.00158	0.0267308		1.00158	0.04865
1.00325	0.00310185		1.00325	0.489807		1.00325	1.12656		1.00325	0.0146853		1.00325	0.0178681		1.00325	0.0258203		1.00325	0.046993
1.00492	0.00309393		1.00492	0.488997		1.00492	1.12469		1.00492	0.0146478		1.00492	0.0178224		1.00492	0.0257544		1.00492	0.046873
1.00658	0.00302627		1.00658	0.488366		1.00658	1.12324		1.00658	0.0143275		1.00658	0.0174327		1.00658	0.0251912		1.00658	0.045848
1.00825	0.0027563		1.00825	0.489944		1.00825	1.12687		1.00825	0.0130494		1.00825	0.0158776		1.00825	0.022944		1.00825	0.041758
1.00992	0.00273492		1.00992	0.486661		1.00992	1.11932		1.00992	0.0129481		1.00992	0.0157544		1.00992	0.0227659		1.00992	0.041434
1.01158	0.00262007		1.01158	0.485375		1.01158	1.11636		1.01158	0.0124044		1.01158	0.0150928		1.01158	0.0218099		1.01158	0.039694
1.01325	0.00239294		1.01325	0.486681		1.01325	1.11937		1.01325	0.0113291		1.01325	0.0137844		1.01325	0.0199192		1.01325	0.036253
1.01492	0.00262218		1.01492	0.490015		1.01492	1.12703		1.01492	0.0124144		1.01492	0.0151049		1.01492	0.0218275		1.01492	0.039726
1.01658	0.00231135		1.01658	0.486964		1.01658	1.12002		1.01658	0.0109428		1.01658	0.0133145		1.01658	0.0192401		1.01658	0.035017
1.01825	0.00241637		1.01825	0.485984		1.01825	1.11776		1.01825	0.01144		1.01825	0.0139194		1.01825	0.0201143		1.01825	0.036608
1.01992	0.00246455		1.01992	0.487538		1.01992	1.12134		1.01992	0.0116681		1.01992	0.014197		1.01992	0.0205154		1.01992	0.037338
1.02158	0.00238931		1.02158	0.488092		1.02158	1.12261		1.02158	0.0113119		1.02158	0.0137635		1.02158	0.019889		1.02158	0.036198
1.02325	0.00238317		1.02325	0.48595		1.02325	1.11769		1.02325	0.0112828		1.02325	0.0137281		1.02325	0.0198379		1.02325	0.036105
1.02492	0.00219168		1.02492	0.484132		1.02492	1.1135		1.02492	0.0103763		1.02492	0.0126251		1.02492	0.018244		1.02492	0.033204
1.02658	0.00216528		1.02658	0.485089		1.02658	1.1157		1.02658	0.0102512		1.02658	0.012473		1.02658	0.0180242		1.02658	0.032804
1.02825	0.0022002		1.02825	0.490245		1.02825	1.12756		1.02825	0.0104166		1.02825	0.0126741		1.02825	0.0183148		1.02825	0.033333
1.02992	0.00209974		1.02992	0.487077		1.02992	1.12028		1.02992	0.00994094		1.02992	0.0120954		1.02992	0.0174786		1.02992	0.031811
1.03158	0.00196884		1.03158	0.484943		1.03158	1.11537		1.03158	0.00932125		1.03158	0.0113414		1.03158	0.016389		1.03158	0.029828
1.03325	0.00199835		1.03325	0.485105		1.03325	1.11574		1.03325	0.00946094		1.03325	0.0115114		1.03325	0.0166346		1.03325	0.030275
1.03492	0.00211954		1.03492	0.486671		1.03492	1.11934		1.03492	0.0100347		1.03492	0.0122095		1.03492	0.0176434		1.03492	0.032111
1.03658	0.00208205		1.03658	0.48175		1.03658	1.10803		1.03658	0.00985719		1.03658	0.0119935		1.03658	0.0173313		1.03658	0.031543
1.03825	0.00190653		1.03825	0.489986		1.03825	1.12697		1.03825	0.00902625		1.03825	0.0109825		1.03825	0.0158703		1.03825	0.028884
1.03992	0.0017569		1.03992	0.488823		1.03992	1.12429		1.03992	0.00831781		1.03992	0.0101205		1.03992	0.0146247		1.03992	0.026617
1.04158	0.00189617		1.04158	0.49256		1.04158	1.13289		1.04158	0.00897719		1.04158	0.0109228		1.04158	0.0157841		1.04158	0.028727
1.04325	0.00162792		1.04325	0.486282		1.04325	1.11845		1.04325	0.00770719		1.04325	0.00937757		1.04325	0.0135511		1.04325	0.024663
1.04492	0.00156884		1.04492	0.486296		1.04492	1.11848		1.04492	0.0074275		1.04492	0.00903726		1.04492	0.0130593		1.04492	0.023768
1.04658	0.00135644		1.04658	0.484689		1.04658	1.11478		1.04658	0.00642188		1.04658	0.00781369		1.04658	0.0112912		1.04658	0.02055
1.04825	0.00141531		1.04825	0.484214		1.04825	1.11369		1.04825	0.00670063		1.04825	0.00815285		1.04825	0.0117813		1.04825	0.021442
1.04992	0.00162739		1.04992	0.483878		1.04992	1.11292		1.04992	0.00770469		1.04992	0.00937452		1.04992	0.0135467		1.04992	0.024655
1.05158	0.00114238		1.05158	0.483183		1.05158	1.11132		1.05158	0.00540844		1.05158	0.00658061		1.05158	0.00950934		1.05158	0.017307
1.05325	0.00096376		1.05325	0.483736		1.05325	1.11259		1.05325	0.00456281		1.05325	0.00555171		1.05325	0.00802253		1.05325	0.014601
1.05492	0.00105254		1.05492	0.486235		1.05492	1.11834		1.05492	0.00498313		1.05492	0.00606312		1.05492	0.00876154		1.05492	0.015946
1.05658	0.00092198		1.05658	0.485537		1.05658	1.11674		1.05658	0.004365		1.05658	0.00531103		1.05658	0.00767473		1.05658	0.013968
1.05825	0.00092508		1.05825	0.483239		1.05825	1.11145		1.05825	0.00437969		1.05825	0.0053289		1.05825	0.00770055		1.05825	0.014015
1.05992	0.0009371		1.05992	0.482364		1.05992	1.10944		1.05992	0.00443656		1.05992	0.0053981		1.05992	0.00780055		1.05992	0.014197
1.06158	0.00079769		1.06158	0.484814		1.06158	1.11507		1.06158	0.00377656		1.06158	0.00459506		1.06158	0.00664011		1.06158	0.012085
1.06325	0.00092112		1.06325	0.485363		1.06325	1.11633		1.06325	0.00436094		1.06325	0.00530608		1.06325	0.00766758		1.06325	0.013955
1.06492	0.00058264		1.06492	0.484977		1.06492	1.11545		1.06492	0.00275844		1.06492	0.00335627		1.06492	0.00485		1.06492	0.008827
1.06658	0.00064422		1.06658	0.48435		1.06658	1.114		1.06658	0.00305		1.06658	0.00371103		1.06658	0.00536264		1.06658	0.00976
1.06825	0.00057116		1.06825	0.484983		1.06825	1.11546		1.06825	0.00270406		1.06825	0.00329011		1.06825	0.0047544		1.06825	0.008653
1.06992	0.00056686		1.06992	0.478184		1.06992	1.09982		1.06992	0.00268375		1.06992	0.0032654		1.06992	0.00471868		1.06992	0.008588
1.07158	0.00061564		1.07158	0.478078		1.07158	1.09958		1.07158	0.00291469		1.07158	0.00354639		1.07158	0.00512473		1.07158	0.009327
1.07325	0.00052825		1.07325	0.480901		1.07325	1.10607		1.07325	0.00250094		1.07325	0.00304297		1.07325	0.00439725		1.07325	0.008003
1.07492	0.00048785		1.07492	0.480788		1.07492	1.10581		1.07492	0.00230969		1.07492	0.00281027		1.07492	0.00406099		1.07492	0.007391
1.07658	0.00048152		1.07658	0.476591		1.07658	1.09616		1.07658	0.00227969		1.07658	0.00277376		1.07658	0.00400824		1.07658	0.007295
1.07825	0.00052574		1.07825	0.480616		1.07825	1.10542		1.07825	0.00248906		1.07825	0.00302852		1.07825	0.00437637		1.07825	0.007965
1.07992	0.00062554		1.07992	0.481523		1.07992	1.1075		1.07992	0.00296156		1.07992	0.00360342		1.07992	0.00520714		1.07992	0.009477
1.08158	0.00047868		1.08158	0.481073		1.08158	1.10647		1.08158	0.00226625		1.08158	0.00275741		1.08158	0.00398462		1.08158	0.007252
1.08325	0.0002598		1.08325	0.482802		1.08325	1.11044		1.08325	0.00123		1.08325	0.00149658		1.08325	0.00216264		1.08325	0.003936
1.08492	0.00026964		1.08492	0.485497		1.08492	1.11664		1.08492	0.00127656		1.08492	0.00155323		1.08492	0.00224451		1.08492	0.004085
1.08658	0.00020337		1.08658	0.486305		1.08658	1.1185		1.08658	0.00096281		1.08658	0.00117148		1.08658	0.00169286		1.08658	0.003081
1.08825	5.769e-05		1.08825	0.480574		1.08825	1.10532		1.08825	0.00027313		1.08825	0.00033232		1.08825	0.00048022		1.08825	0.000874
1.08992	-5.281e-06		1.08992	0.483398		1.08992	1.11182		1.08992	-2.5e-05		1.08992	-3.042e-05		1.08992	-4.396e-05		1.08992	-8e-05
1.09158	0.00012376		1.09158	0.481571		1.09158	1.10761		1.09158	0.00058594		1.09158	0.00071293		1.09158	0.00103022		1.09158	0.001875
1.09325	6.1716e-05		1.09325	0.479729		1.09325	1.10338		1.09325	0.00029219		1.09325	0.00035551		1.09325	0.00051374		1.09325	0.000935
1.09492	6.6469e-05		1.09492	0.48256		1.09492	1.10989		1.09492	0.00031469		1.09492	0.00038289		1.09492	0.0005533		1.09492	0.001007
1.09658	-6.33e-05		1.09658	0.481634		1.09658	1.10776		1.09658	-0.0002997		1.09658	-0.0003646		1.09658	-0.0005269		1.09658	-0.000959
1.09825	8.1188e-06		1.09825	0.486084		1.09825	1.11799		1.09825	3.8438e-05		1.09825	4.6768e-05		1.09825	6.7582e-05		1.09825	0.000123
1.09992	-2.799e-05		1.09992	0.476856		1.09992	1.09677		1.09992	-0.0001325		1.09992	-0.0001612		1.09992	-0.000233		1.09992	-0.000424
1.10158	-9.518e-05		1.10158	0.475271		1.10158	1.09312		1.10158	-0.0004506		1.10158	-0.0005483		1.10158	-0.0007923		1.10158	-0.001442
1.10325	-8.931e-05		1.10325	0.478649		1.10325	1.10089		1.10325	-0.0004228		1.10325	-0.0005144		1.10325	-0.0007434		1.10325	-0.001353
1.10492	-0.0001938		1.10492	0.477099		1.10492	1.09733		1.10492	-0.0009175		1.10492	-0.0011163		1.10492	-0.0016132		1.10492	-0.002936
1.10658	-0.0005028		1.10658	0.476997		1.10658	1.09709		1.10658	-0.0023806		1.10658	-0.0028966		1.10658	-0.0041857		1.10658	-0.007618
1.10825	-0.0003815		1.10825	0.476659		1.10825	1.09632		1.10825	-0.0018063		1.10825	-0.0021977		1.10825	-0.0031758		1.10825	-0.00578
1.10992	-0.0004182		1.10992	0.478586		1.10992	1.10075		1.10992	-0.0019797		1.10992	-0.0024087		1.10992	-0.0034808		1.10992	-0.006335
1.11158	-0.0005145		1.11158	0.479852		1.11158	1.10366		1.11158	-0.0024356		1.11158	-0.0029635		1.11158	-0.0042824		1.11158	-0.007794
1.11325	-0.0005238		1.11325	0.484757		1.11325	1.11494		1.11325	-0.00248		1.11325	-0.0030175		1.11325	-0.0043604		1.11325	-0.007936
1.11492	-0.0007078		1.11492	0.481162		1.11492	1.10667		1.11492	-0.0033509		1.11492	-0.0040772		1.11492	-0.0058918		1.11492	-0.010723
1.11658	-0.0007628		1.11658	0.485125		1.11658	1.11579		1.11658	-0.0036113		1.11658	-0.0043939		1.11658	-0.0063495		1.11658	-0.011556
1.11825	-0.0005907		1.11825	0.484386		1.11825	1.11409		1.11825	-0.0027966		1.11825	-0.0034027		1.11825	-0.004917		1.11825	-0.008949
1.11992	-0.000906		1.11992	0.481449		1.11992	1.10733		1.11992	-0.0042894		1.11992	-0.005219		1.11992	-0.0075418		1.11992	-0.013726
1.12158	-0.0008125		1.12158	0.480328		1.12158	1.10475		1.12158	-0.0038466		1.12158	-0.0046802		1.12158	-0.0067632		1.12158	-0.012309
1.12325	-0.0008902		1.12325	0.484573		1.12325	1.11452		1.12325	-0.0042147		1.12325	-0.0051281		1.12325	-0.0074104		1.12325	-0.013487
1.12492	-0.0008075		1.12492	0.481363		1.12492	1.10713		1.12492	-0.0038228		1.12492	-0.0046513		1.12492	-0.0067214		1.12492	-0.012233
1.12658	-0.0009954		1.12658	0.481355		1.12658	1.10712		1.12658	-0.0047128		1.12658	-0.0057342		1.12658	-0.0082863		1.12658	-0.015081
1.12825	-0.0011009		1.12825	0.481898		1.12825	1.10837		1.12825	-0.0052122		1.12825	-0.0063418		1.12825	-0.0091643		1.12825	-0.016679
1.12992	-0.0011154		1.12992	0.479442		1.12992	1.10272		1.12992	-0.0052809		1.12992	-0.0064255		1.12992	-0.0092852		1.12992	-0.016899
1.13158	-0.0011978		1.13158	0.477416		1.13158	1.09806		1.13158	-0.0056706		1.13158	-0.0068996		1.13158	-0.0099703		1.13158	-0.018146
1.13325	-0.001302		1.13325	0.47857		1.13325	1.10071		1.13325	-0.0061644		1.13325	-0.0075004		1.13325	-0.0108385		1.13325	-0.019726
1.13492	-0.0010473		1.13492	0.479421		1.13492	1.10267		1.13492	-0.0049581		1.13492	-0.0060327		1.13492	-0.0087176		1.13492	-0.015866
1.13658	-0.0010525		1.13658	0.479002		1.13658	1.1017		1.13658	-0.0049828		1.13658	-0.0060627		1.13658	-0.008761		1.13658	-0.015945
1.13825	-0.0008686		1.13825	0.477332		1.13825	1.09786		1.13825	-0.0041122		1.13825	-0.0050034		1.13825	-0.0072302		1.13825	-0.013159
1.13992	-0.0010066		1.13992	0.48196		1.13992	1.10851		1.13992	-0.0047656		1.13992	-0.0057985		1.13992	-0.0083791		1.13992	-0.01525
1.14158	-0.0010329		1.14158	0.480278		1.14158	1.10464		1.14158	-0.00489		1.14158	-0.0059498		1.14158	-0.0085978		1.14158	-0.015648
1.14325	-0.0009556		1.14325	0.482991		1.14325	1.11088		1.14325	-0.0045244		1.14325	-0.0055049		1.14325	-0.0079549		1.14325	-0.014478
1.14492	-0.0011106		1.14492	0.480738		1.14492	1.1057		1.14492	-0.0052581		1.14492	-0.0063977		1.14492	-0.0092451		1.14492	-0.016826
1.14658	-0.0012692		1.14658	0.485193		1.14658	1.11594		1.14658	-0.0060088		1.14658	-0.007311		1.14658	-0.0105648		1.14658	-0.019228
1.14825	-0.0011757		1.14825	0.483509		1.14825	1.11207		1.14825	-0.0055663		1.14825	-0.0067726		1.14825	-0.0097868		1.14825	-0.017812
1.14992	-0.001002		1.14992	0.481159		1.14992	1.10667		1.14992	-0.0047438		1.14992	-0.0057719		1.14992	-0.0083407		1.14992	-0.01518
1.15158	-0.0011688		1.15158	0.484961		1.15158	1.11541		1.15158	-0.0055338		1.15158	-0.0067331		1.15158	-0.0097297		1.15158	-0.017708
1.15325	-0.0009415		1.15325	0.480625		1.15325	1.10544		1.15325	-0.0044575		1.15325	-0.0054236		1.15325	-0.0078374		1.15325	-0.014264
1.15492	-0.0011798		1.15492	0.478141		1.15492	1.09972		1.15492	-0.0055856		1.15492	-0.0067962		1.15492	-0.0098209		1.15492	-0.017874
1.15658	-0.0013858		1.15658	0.480605		1.15658	1.10539		1.15658	-0.0065609		1.15658	-0.0079829		1.15658	-0.0115357		1.15658	-0.020995
1.15825	-0.0014007		1.15825	0.479479		1.15825	1.1028		1.15825	-0.0066313		1.15825	-0.0080684		1.15825	-0.0116593		1.15825	-0.02122
1.15992	-0.0010585		1.15992	0.475992		1.15992	1.09478		1.15992	-0.0050113		1.15992	-0.0060973		1.15992	-0.008811		1.15992	-0.016036
1.16158	-0.0012316		1.16158	0.477969		1.16158	1.09933		1.16158	-0.0058309		1.16158	-0.0070947		1.16158	-0.0102522		1.16158	-0.018659
1.16325	-0.0012515		1.16325	0.476921		1.16325	1.09692		1.16325	-0.005925		1.16325	-0.0072091		1.16325	-0.0104176		1.16325	-0.01896
1.16492	-0.001367		1.16492	0.475574		1.16492	1.09382		1.16492	-0.0064719		1.16492	-0.0078745		1.16492	-0.0113791		1.16492	-0.02071
1.16658	-0.0013867		1.16658	0.479117		1.16658	1.10197		1.16658	-0.006565		1.16658	-0.0079878		1.16658	-0.0115429		1.16658	-0.021008
1.16825	-0.0013764		1.16825	0.481386		1.16825	1.10719		1.16825	-0.0065166		1.16825	-0.0079289		1.16825	-0.0114577		1.16825	-0.020853
1.16992	-0.0012776		1.16992	0.478041		1.16992	1.09949		1.16992	-0.0060488		1.16992	-0.0073597		1.16992	-0.0106352		1.16992	-0.019356
1.17158	-0.001447		1.17158	0.478787		1.17158	1.10121		1.17158	-0.0068506		1.17158	-0.0083354		1.17158	-0.0120451		1.17158	-0.021922
1.17325	-0.0013487		1.17325	0.477457		1.17325	1.09815		1.17325	-0.0063853		1.17325	-0.0077692		1.17325	-0.0112269		1.17325	-0.020433
1.17492	-0.0012502		1.17492	0.479422		1.17492	1.10267		1.17492	-0.0059191		1.17492	-0.0072019		1.17492	-0.0104071		1.17492	-0.018941
1.17658	-0.0013873		1.17658	0.477557		1.17658	1.09838		1.17658	-0.0065681		1.17658	-0.0079916		1.17658	-0.0115484		1.17658	-0.021018
1.17825	-0.0013572		1.17825	0.478824		1.17825	1.1013		1.17825	-0.0064256		1.17825	-0.0078183		1.17825	-0.0112978		1.17825	-0.020562
1.17992	-0.0012846		1.17992	0.47948		1.17992	1.1028		1.17992	-0.0060816		1.17992	-0.0073996		1.17992	-0.0106929		1.17992	-0.019461
1.18158	-0.0014152		1.18158	0.476003		1.18158	1.09481		1.18158	-0.0067		1.18158	-0.0081521		1.18158	-0.0117802		1.18158	-0.02144
1.18325	-0.0012415		1.18325	0.475969		1.18325	1.09473		1.18325	-0.0058778		1.18325	-0.0071517		1.18325	-0.0103346		1.18325	-0.018809
1.18492	-0.0012537		1.18492	0.477529		1.18492	1.09832		1.18492	-0.0059353		1.18492	-0.0072217		1.18492	-0.0104357		1.18492	-0.018993
1.18658	-0.0016155		1.18658	0.47796		1.18658	1.09931		1.18658	-0.0076484		1.18658	-0.0093061		1.18658	-0.0134478		1.18658	-0.024475
1.18825	-0.0015914		1.18825	0.4788		1.18825	1.10124		1.18825	-0.0075341		1.18825	-0.0091669		1.18825	-0.0132467		1.18825	-0.024109
1.18992	-0.00133		1.18992	0.479305		1.18992	1.1024		1.18992	-0.0062969		1.18992	-0.0076616		1.18992	-0.0110714		1.18992	-0.02015
1.19158	-0.0012704		1.19158	0.472925		1.19158	1.08773		1.19158	-0.0060144		1.19158	-0.0073179		1.19158	-0.0105747		1.19158	-0.019246
1.19325	-0.0014318		1.19325	0.470894		1.19325	1.08306		1.19325	-0.0067788		1.19325	-0.0082479		1.19325	-0.0119187		1.19325	-0.021692
1.19492	-0.0011593		1.19492	0.477328		1.19492	1.09785		1.19492	-0.0054884		1.19492	-0.0066779		1.19492	-0.00965		1.19492	-0.017563
1.19658	-0.000996		1.19658	0.47695		1.19658	1.09699		1.19658	-0.0047153		1.19658	-0.0057373		1.19658	-0.0082907		1.19658	-0.015089
1.19825	-0.001162		1.19825	0.474242		1.19825	1.09076		1.19825	-0.0055013		1.19825	-0.0066935		1.19825	-0.0096725		1.19825	-0.017604
1.19992	-0.0013492		1.19992	0.472103		1.19992	1.08584		1.19992	-0.0063878		1.19992	-0.0077722		1.19992	-0.0112313		1.19992	-0.020441
1.20158	-0.0015375		1.20158	0.470882		1.20158	1.08303		1.20158	-0.0072791		1.20158	-0.0088567		1.20158	-0.0127984		1.20158	-0.023293
1.20325	-0.0017583		1.20325	0.473979		1.20325	1.09015		1.20325	-0.0083247		1.20325	-0.0101289		1.20325	-0.0146368		1.20325	-0.026639
1.20492	-0.0016941		1.20492	0.471658		1.20492	1.08481		1.20492	-0.0080206		1.20492	-0.0097589		1.20492	-0.0141022		1.20492	-0.025666
1.20658	-0.001651		1.20658	0.473657		1.20658	1.08941		1.20658	-0.0078166		1.20658	-0.0095106		1.20658	-0.0137434		1.20658	-0.025013
1.20825	-0.0013906		1.20825	0.471832		1.20825	1.08521		1.20825	-0.0065838		1.20825	-0.0080106		1.20825	-0.0115758		1.20825	-0.021068
1.20992	-0.0013588		1.20992	0.468227		1.20992	1.07692		1.20992	-0.0064331		1.20992	-0.0078274		1.20992	-0.011311		1.20992	-0.020586
1.21158	-0.0015363		1.21158	0.473507		1.21158	1.08907		1.21158	-0.0072734		1.21158	-0.0088498		1.21158	-0.0127885		1.21158	-0.023275
1.21325	-0.0016426		1.21325	0.477028		1.21325	1.09716		1.21325	-0.0077769		1.21325	-0.0094624		1.21325	-0.0136736		1.21325	-0.024886
1.21492	-0.0016898		1.21492	0.47366		1.21492	1.08942		1.21492	-0.0080003		1.21492	-0.0097342		1.21492	-0.0140665		1.21492	-0.025601
1.21658	-0.0016092		1.21658	0.47727		1.21658	1.09772		1.21658	-0.0076184		1.21658	-0.0092696		1.21658	-0.0133951		1.21658	-0.024379
1.21825	-0.0015772		1.21825	0.479343		1.21825	1.10249		1.21825	-0.0074669		1.21825	-0.0090852		1.21825	-0.0131286		1.21825	-0.023894
1.21992	-0.0017339		1.21992	0.476691		1.21992	1.09639		1.21992	-0.0082088		1.21992	-0.0099878		1.21992	-0.014433		1.21992	-0.026268
1.22158	-0.0017829		1.22158	0.472759		1.22158	1.08735		1.22158	-0.0084409		1.22158	-0.0102703		1.22158	-0.0148412		1.22158	-0.027011
1.22325	-0.0020312		1.22325	0.4713		1.22325	1.08399		1.22325	-0.0096166		1.22325	-0.0117008		1.22325	-0.0169082		1.22325	-0.030773
1.22492	-0.0019889		1.22492	0.474887		1.22492	1.09224		1.22492	-0.0094163		1.22492	-0.011457		1.22492	-0.016556		1.22492	-0.030132
1.22658	-0.0019872		1.22658	0.472876		1.22658	1.08761		1.22658	-0.0094081		1.22658	-0.0114471		1.22658	-0.0165418		1.22658	-0.030106
1.22825	-0.0017469		1.22825	0.471228		1.22825	1.08382		1.22825	-0.0082706		1.22825	-0.0100631		1.22825	-0.0145418		1.22825	-0.026466
1.22992	-0.0017139		1.22992	0.471718		1.22992	1.08495		1.22992	-0.0081144		1.22992	-0.009873		1.22992	-0.014267		1.22992	-0.025966
1.23158	-0.0018145		1.23158	0.472302		1.23158	1.08629		1.23158	-0.0085906		1.23158	-0.0104525		1.23158	-0.0151044		1.23158	-0.02749
1.23325	-0.0020659		1.23325	0.475869		1.23325	1.0945		1.23325	-0.0097806		1.23325	-0.0119004		1.23325	-0.0171967		1.23325	-0.031298
1.23492	-0.0019524		1.23492	0.47751		1.23492	1.09827		1.23492	-0.0092434		1.23492	-0.0112468		1.23492	-0.0162522		1.23492	-0.029579
1.23658	-0.0018399		1.23658	0.475875		1.23658	1.09451		1.23658	-0.0087106		1.23658	-0.0105985		1.23658	-0.0153154		1.23658	-0.027874
1.23825	-0.0017397		1.23825	0.476659		1.23825	1.09632		1.23825	-0.0082363		1.23825	-0.0100213		1.23825	-0.0144813		1.23825	-0.026356
1.23992	-0.0019719		1.23992	0.475009		1.23992	1.09252		1.23992	-0.0093356		1.23992	-0.0113589		1.23992	-0.0164143		1.23992	-0.029874
1.24158	-0.0018813		1.24158	0.477621		1.24158	1.09853		1.24158	-0.0089066		1.24158	-0.0108369		1.24158	-0.0156599		1.24158	-0.028501
1.24325	-0.0016929		1.24325	0.474705		1.24325	1.09182		1.24325	-0.0080147		1.24325	-0.0097517		1.24325	-0.0140918		1.24325	-0.025647
1.24492	-0.0017818		1.24492	0.474604		1.24492	1.09159		1.24492	-0.0084359		1.24492	-0.0102643		1.24492	-0.0148324		1.24492	-0.026995
1.24658	-0.0016483		1.24658	0.477698		1.24658	1.09871		1.24658	-0.0078034		1.24658	-0.0094947		1.24658	-0.0137203		1.24658	-0.024971
1.24825	-0.0018771		1.24825	0.474166		1.24825	1.09058		1.24825	-0.0088869		1.24825	-0.0108129		1.24825	-0.0156253		1.24825	-0.028438
1.24992	-0.0019536		1.24992	0.47846		1.24992	1.10046		1.24992	-0.0092491		1.24992	-0.0112536		1.24992	-0.0162621		1.24992	-0.029597
1.25158	-0.0018785		1.25158	0.476334		1.25158	1.09557		1.25158	-0.0088934		1.25158	-0.0108209		1.25158	-0.0156368		1.25158	-0.028459
1.25325	-0.0016552		1.25325	0.473384		1.25325	1.08878		1.25325	-0.0078363		1.25325	-0.0095346		1.25325	-0.013778		1.25325	-0.025076
1.25492	-0.001676		1.25492	0.470582		1.25492	1.08234		1.25492	-0.0079347		1.25492	-0.0096544		1.25492	-0.0139511		1.25492	-0.025391
1.25658	-0.0017651		1.25658	0.474461		1.25658	1.09126		1.25658	-0.0083569		1.25658	-0.0101681		1.25658	-0.0146934		1.25658	-0.026742
1.25825	-0.0019268		1.25825	0.472342		1.25825	1.08639		1.25825	-0.0091222		1.25825	-0.0110992		1.25825	-0.016039		1.25825	-0.029191
1.25992	-0.0019066		1.25992	0.475785		1.25992	1.09431		1.25992	-0.0090266		1.25992	-0.0109829		1.25992	-0.0158709		1.25992	-0.028885
1.26158	-0.0020949		1.26158	0.478726		1.26158	1.10107		1.26158	-0.0099181		1.26158	-0.0120677		1.26158	-0.0174385		1.26158	-0.031738
1.26325	-0.0018912		1.26325	0.477736		1.26325	1.09879		1.26325	-0.0089538		1.26325	-0.0108943		1.26325	-0.0157429		1.26325	-0.028652
1.26492	-0.002076		1.26492	0.473461		1.26492	1.08896		1.26492	-0.0098284		1.26492	-0.0119586		1.26492	-0.0172808		1.26492	-0.031451
1.26658	-0.002064		1.26658	0.474606		1.26658	1.09159		1.26658	-0.0097719		1.26658	-0.0118897		1.26658	-0.0171813		1.26658	-0.03127
1.26825	-0.0018538		1.26825	0.475776		1.26825	1.09428		1.26825	-0.0087766		1.26825	-0.0106787		1.26825	-0.0154313		1.26825	-0.028085
1.26992	-0.0020807		1.26992	0.473207		1.26992	1.08838		1.26992	-0.0098509		1.26992	-0.0119859		1.26992	-0.0173203		1.26992	-0.031523
1.27158	-0.0019902		1.27158	0.474546		1.27158	1.09146		1.27158	-0.0094225		1.27158	-0.0114646		1.27158	-0.016567		1.27158	-0.030152
1.27325	-0.0020769		1.27325	0.472477		1.27325	1.0867		1.27325	-0.0098328		1.27325	-0.0119639		1.27325	-0.0172885		1.27325	-0.031465
1.27492	-0.0019386		1.27492	0.472372		1.27492	1.08646		1.27492	-0.0091781		1.27492	-0.0111673		1.27492	-0.0161374		1.27492	-0.02937
1.27658	-0.0018776		1.27658	0.474762		1.27658	1.09195		1.27658	-0.0088894		1.27658	-0.010816		1.27658	-0.0156297		1.27658	-0.028446
1.27825	-0.0019444		1.27825	0.476338		1.27825	1.09558		1.27825	-0.0092053		1.27825	-0.0112004		1.27825	-0.0161852		1.27825	-0.029457
1.27992	-0.0016881		1.27992	0.479522		1.27992	1.1029		1.27992	-0.0079919		1.27992	-0.009724		1.27992	-0.0140516		1.27992	-0.025574
1.28158	-0.0016235		1.28158	0.479568		1.28158	1.10301		1.28158	-0.0076863		1.28158	-0.0093521		1.28158	-0.0135143		1.28158	-0.024596
1.28325	-0.0015833		1.28325	0.477908		1.28325	1.09919		1.28325	-0.0074959		1.28325	-0.0091205		1.28325	-0.0131797		1.28325	-0.023987
1.28492	-0.001426		1.28492	0.472113		1.28492	1.08586		1.28492	-0.0067513		1.28492	-0.0082144		1.28492	-0.0118703		1.28492	-0.021604
1.28658	-0.0015434		1.28658	0.473489		1.28658	1.08902		1.28658	-0.0073072		1.28658	-0.0088909		1.28658	-0.0128478		1.28658	-0.023383
1.28825	-0.0015026		1.28825	0.47951		1.28825	1.10287		1.28825	-0.0071141		1.28825	-0.0086559		1.28825	-0.0125082		1.28825	-0.022765
1.28992	-0.0014613		1.28992	0.479593		1.28992	1.10306		1.28992	-0.0069181		1.28992	-0.0084175		1.28992	-0.0121637		1.28992	-0.022138
1.29158	-0.0011634		1.29158	0.475335		1.29158	1.09327		1.29158	-0.0055081		1.29158	-0.0067019		1.29158	-0.0096846		1.29158	-0.017626
1.29325	-0.0007964		1.29325	0.473012		1.29325	1.08793		1.29325	-0.0037706		1.29325	-0.0045878		1.29325	-0.0066297		1.29325	-0.012066
1.29492	-0.0005083		1.29492	0.474865		1.29492	1.09219		1.29492	-0.0024066		1.29492	-0.0029281		1.29492	-0.0042313		1.29492	-0.007701
1.29658	0.0001837		1.29658	0.475823		1.29658	1.09439		1.29658	0.00086969		1.29658	0.00105817		1.29658	0.00152912		1.29658	0.002783
1.29825	0.00082997		1.29825	0.475653		1.29825	1.094		1.29825	0.00392938		1.29825	0.00478099		1.29825	0.00690879		1.29825	0.012574
1.29992	0.00170436		1.29992	0.472477		1.29992	1.0867		1.29992	0.00806906		1.29992	0.00981787		1.29992	0.0141874		1.29992	0.025821
1.30158	0.00274937		1.30158	0.473934		1.30158	1.09005		1.30158	0.0130166		1.30158	0.0158376		1.30158	0.0228863		1.30158	0.041653
1.30325	0.00400983		1.30325	0.475602		1.30325	1.09388		1.30325	0.0189841		1.30325	0.0230985		1.30325	0.0333786		1.30325	0.060749
1.30492	0.00577974		1.30492	0.472488		1.30492	1.08672		1.30492	0.0273634		1.30492	0.0332939		1.30492	0.0481115		1.30492	0.087563
1.30658	0.0080798		1.30658	0.477164		1.30658	1.09748		1.30658	0.0382528		1.30658	0.0465433		1.30658	0.0672577		1.30658	0.122409
1.30825	0.0108873		1.30825	0.47157		1.30825	1.08461		1.30825	0.0515444		1.30825	0.0627156		1.30825	0.0906275		1.30825	0.164942
1.30992	0.0143746		1.30992	0.470647		1.30992	1.08249		1.30992	0.0680547		1.30992	0.0828042		1.30992	0.119657		1.30992	0.217775
1.31158	0.0186709		1.31158	0.474116		1.31158	1.09047		1.31158	0.088395		1.31158	0.107553		1.31158	0.15542		1.31158	0.282864
1.31325	0.0237974		1.31325	0.473273		1.31325	1.08853		1.31325	0.112666		1.31325	0.137084		1.31325	0.198093		1.31325	0.36053
1.31492	0.0298768		1.31492	0.475057		1.31492	1.09263		1.31492	0.141448		1.31492	0.172104		1.31492	0.248699		1.31492	0.452633
1.31658	0.0365333		1.31658	0.473908		1.31658	1.08999		1.31658	0.172962		1.31658	0.210448		1.31658	0.304109		1.31658	0.553479
1.31825	0.0446418		1.31825	0.470072		1.31825	1.08117		1.31825	0.211351		1.31825	0.257157		1.31825	0.371607		1.31825	0.676324
1.31992	0.0538147		1.31992	0.474983		1.31992	1.09246		1.31992	0.254779		1.31992	0.309997		1.31992	0.447963		1.31992	0.815293
1.32158	0.0636447		1.32158	0.474465		1.32158	1.09127		1.32158	0.301318		1.32158	0.366623		1.32158	0.52979		1.32158	0.964218
1.32325	0.0744535		1.32325	0.472822		1.32325	1.08749		1.32325	0.352491		1.32325	0.428886		1.32325	0.619764		1.32325	1.12797
1.32492	0.0860266		1.32492	0.472797		1.32492	1.08743		1.32492	0.407282		1.32492	0.495552		1.32492	0.716101		1.32492	1.3033
1.32658	0.0979934		1.32658	0.474033		1.32658	1.09028		1.32658	0.463938		1.32658	0.564487		1.32658	0.815714		1.32658	1.4846
1.32825	0.11043		1.32825	0.475831		1.32825	1.09441		1.32825	0.522816		1.32825	0.636126		1.32825	0.919237		1.32825	1.67301
1.32992	0.122887		1.32992	0.476142		1.32992	1.09513		1.32992	0.581793		1.32992	0.707886		1.32992	1.02293		1.32992	1.86174
1.33158	0.135268		1.33158	0.474241		1.33158	1.09075		1.33158	0.640412		1.33158	0.779208		1.33158	1.126		1.33158	2.04932
1.33325	0.147221		1.33325	0.468595		1.33325	1.07777		1.33325	0.697001		1.33325	0.848062		1.33325	1.2255		1.33325	2.2304
1.33492	0.158816		1.33492	0.470977		1.33492	1.08325		1.33492	0.751894		1.33492	0.914852		1.33492	1.32201		1.33492	2.40606
1.33658	0.170119		1.33658	0.473038		1.33658	1.08799		1.33658	0.805406		1.33658	0.979962		1.33658	1.4161		1.33658	2.5773
1.33825	0.18041		1.33825	0.476329		1.33825	1.09556		1.33825	0.85413		1.33825	1.03925		1.33825	1.50177		1.33825	2.73321
1.33992	0.189692		1.33992	0.471873		1.33992	1.08531		1.33992	0.898072		1.33992	1.09271		1.33992	1.57903		1.33992	2.87383
1.34158	0.19793		1.34158	0.471287		1.34158	1.08396		1.34158	0.937075		1.34158	1.14017		1.34158	1.6476		1.34158	2.99864
1.34325	0.205347		1.34325	0.474829		1.34325	1.09211		1.34325	0.972192		1.34325	1.1829		1.34325	1.70935		1.34325	3.11101
1.34492	0.211663		1.34492	0.472849		1.34492	1.08755		1.34492	1.00209		1.34492	1.21928		1.34492	1.76192		1.34492	3.2067
1.34658	0.216914		1.34658	0.473112		1.34658	1.08816		1.34658	1.02695		1.34658	1.24952		1.34658	1.80563		1.34658	3.28624
1.34825	0.221281		1.34825	0.469404		1.34825	1.07963		1.34825	1.04763		1.34825	1.27468		1.34825	1.84198		1.34825	3.35241
1.34992	0.224537		1.34992	0.465723		1.34992	1.07116		1.34992	1.06304		1.34992	1.29343		1.34992	1.86908		1.34992	3.40173
1.35158	0.227058		1.35158	0.466143		1.35158	1.07213		1.35158	1.07498		1.35158	1.30796		1.35158	1.89007		1.35158	3.43993
1.35325	0.228574		1.35325	0.468696		1.35325	1.078		1.35325	1.08215		1.35325	1.31669		1.35325	1.90269		1.35325	3.46289
1.35492	0.229432		1.35492	0.471921		1.35492	1.08542		1.35492	1.08622		1.35492	1.32163		1.35492	1.90983		1.35492	3.4759
1.35658	0.229355		1.35658	0.474672		1.35658	1.09175		1.35658	1.08585		1.35658	1.32119		1.35658	1.9092		1.35658	3.47473
1.35825	0.228696		1.35825	0.475541		1.35825	1.09374		1.35825	1.08273		1.35825	1.31739		1.35825	1.9037		1.35825	3.46474
1.35992	0.2277		1.35992	0.47604		1.35992	1.09489		1.35992	1.07802		1.35992	1.31166		1.35992	1.89542		1.35992	3.44966
1.36158	0.225461		1.36158	0.475361		1.36158	1.09333		1.36158	1.06742		1.36158	1.29876		1.36158	1.87678		1.36158	3.41574
1.36325	0.222631		1.36325	0.474415		1.36325	1.09115		1.36325	1.05402		1.36325	1.28246		1.36325	1.85322		1.36325	3.37287
1.36492	0.219463		1.36492	0.472852		1.36492	1.08756		1.36492	1.03902		1.36492	1.26421		1.36492	1.82685		1.36492	3.32486
1.36658	0.215973		1.36658	0.473283		1.36658	1.08855		1.36658	1.0225		1.36658	1.2441		1.36658	1.7978		1.36658	3.27199
1.36825	0.211626		1.36825	0.477977		1.36825	1.09935		1.36825	1.00192		1.36825	1.21906		1.36825	1.76161		1.36825	3.20613
1.36992	0.207267		1.36992	0.477159		1.36992	1.09747		1.36992	0.981279		1.36992	1.19395		1.36992	1.72533		1.36992	3.14009
1.37158	0.202583		1.37158	0.477555		1.37158	1.09838		1.37158	0.959105		1.37158	1.16697		1.37158	1.68634		1.37158	3.06914
1.37325	0.197636		1.37325	0.477365		1.37325	1.09794		1.37325	0.935681		1.37325	1.13847		1.37325	1.64515		1.37325	2.99418
1.37492	0.19259		1.37492	0.474182		1.37492	1.09062		1.37492	0.911792		1.37492	1.1094		1.37492	1.60315		1.37492	2.91773
1.37658	0.187366		1.37658	0.475008		1.37658	1.09252		1.37658	0.887062		1.37658	1.07931		1.37658	1.55967		1.37658	2.8386
1.37825	0.181587		1.37825	0.475909		1.37825	1.09459		1.37825	0.8597		1.37825	1.04602		1.37825	1.51156		1.37825	2.75104
1.37992	0.175817		1.37992	0.479166		1.37992	1.10208		1.37992	0.832382		1.37992	1.01278		1.37992	1.46353		1.37992	2.66362
1.38158	0.169877		1.38158	0.478247		1.38158	1.09997		1.38158	0.804262		1.38158	0.978569		1.38158	1.41409		1.38158	2.57364
1.38325	0.163974		1.38325	0.474124		1.38325	1.09049		1.38325	0.776316		1.38325	0.944567		1.38325	1.36495		1.38325	2.48421
1.38492	0.157957		1.38492	0.473323		1.38492	1.08864		1.38492	0.747827		1.38492	0.909903		1.38492	1.31486		1.38492	2.39305
1.38658	0.152003		1.38658	0.480022		1.38658	1.10405		1.38658	0.719641		1.38658	0.875609		1.38658	1.2653		1.38658	2.30285
1.38825	0.145687		1.38825	0.474929		1.38825	1.09234		1.38825	0.689735		1.38825	0.839222		1.38825	1.21272		1.38825	2.20715
1.38992	0.139423		1.38992	0.473934		1.38992	1.09005		1.38992	0.660083		1.38992	0.803142		1.38992	1.16058		1.38992	2.11226
1.39158	0.132924		1.39158	0.480367		1.39158	1.10484		1.39158	0.629311		1.39158	0.765701		1.39158	1.10648		1.39158	2.01379
1.39325	0.126886		1.39325	0.480433		1.39325	1.105		1.39325	0.600724		1.39325	0.730919		1.39325	1.05622		1.39325	1.92232
1.39492	0.12062		1.39492	0.480749		1.39492	1.10572		1.39492	0.571061		1.39492	0.694827		1.39492	1.00406		1.39492	1.8274
1.39658	0.114525		1.39658	0.479983		1.39658	1.10396		1.39658	0.542203		1.39658	0.659715		1.39658	0.953325		1.39658	1.73505
1.39825	0.108826		1.39825	0.484208		1.39825	1.11368		1.39825	0.515224		1.39825	0.626888		1.39825	0.905888		1.39825	1.64872
1.39992	0.1032		1.39992	0.487588		1.39992	1.12145		1.39992	0.488588		1.39992	0.59448		1.39992	0.859057		1.39992	1.56348
1.40158	0.0981665		1.40158	0.485078		1.40158	1.11568		1.40158	0.464757		1.40158	0.565484		1.40158	0.817155		1.40158	1.48722
1.40325	0.0932974		1.40325	0.48932		1.40325	1.12544		1.40325	0.441705		1.40325	0.537435		1.40325	0.776624		1.40325	1.41345
1.40492	0.0885832		1.40492	0.494214		1.40492	1.13669		1.40492	0.419386		1.40492	0.51028		1.40492	0.737382		1.40492	1.34204
1.40658	0.0841849		1.40658	0.496063		1.40658	1.14094		1.40658	0.398563		1.40658	0.484944		1.40658	0.70077		1.40658	1.2754
1.40825	0.0803459		1.40825	0.500127		1.40825	1.15029		1.40825	0.380388		1.40825	0.462829		1.40825	0.668814		1.40825	1.21724
1.40992	0.0767194		1.40992	0.501586		1.40992	1.15365		1.40992	0.363218		1.40992	0.441939		1.40992	0.638626		1.40992	1.1623
1.41158	0.0734317		1.41158	0.512143		1.41158	1.17793		1.41158	0.347653		1.41158	0.423		1.41158	0.611258		1.41158	1.11249
1.41325	0.0706098		1.41325	0.516675		1.41325	1.18835		1.41325	0.334293		1.41325	0.406744		1.41325	0.587768		1.41325	1.06974
1.41492	0.0679075		1.41492	0.522416		1.41492	1.20156		1.41492	0.321499		1.41492	0.391178		1.41492	0.565274		1.41492	1.0288
1.41658	0.0653307		1.41658	0.531488		1.41658	1.22242		1.41658	0.3093		1.41658	0.376335		1.41658	0.543824		1.41658	0.98976
1.41825	0.063144		1.41825	0.539011		1.41825	1.23973		1.41825	0.298947		1.41825	0.363738		1.41825	0.525622		1.41825	0.956632
1.41992	0.0612312		1.41992	0.547763		1.41992	1.25985		1.41992	0.289891		1.41992	0.352719		1.41992	0.509699		1.41992	0.927652
1.42158	0.0596362		1.42158	0.552695		1.42158	1.2712		1.42158	0.28234		1.42158	0.343532		1.42158	0.496422		1.42158	0.903488
1.42325	0.0581565		1.42325	0.56085		1.42325	1.28995		1.42325	0.275335		1.42325	0.335008		1.42325	0.484105		1.42325	0.881071
1.42492	0.0567512		1.42492	0.565447		1.42492	1.30053		1.42492	0.268681		1.42492	0.326913		1.42492	0.472407		1.42492	0.85978
1.42658	0.055765		1.42658	0.572813		1.42658	1.31747		1.42658	0.264012		1.42658	0.321232		1.42658	0.464197		1.42658	0.844839
1.42825	0.054698		1.42825	0.57593		1.42825	1.32464		1.42825	0.258961		1.42825	0.315085		1.42825	0.455315		1.42825	0.828674
1.42992	0.0539999		1.42992	0.580695		1.42992	1.3356		1.42992	0.255656		1.42992	0.311064		1.42992	0.449505		1.42992	0.818099
1.43158	0.0535895		1.43158	0.584389		1.43158	1.34409		1.43158	0.253713		1.43158	0.3087		1.43158	0.446088		1.43158	0.811881
1.43325	0.0534576		1.43325	0.591015		1.43325	1.35933		1.43325	0.253088		1.43325	0.30794		1.43325	0.444991		1.43325	0.809883
1.43492	0.0531627		1.43492	0.584683		1.43492	1.34477		1.43492	0.251692		1.43492	0.306241		1.43492	0.442536		1.43492	0.805415
1.43658	0.053078		1.43658	0.578753		1.43658	1.33113		1.43658	0.251291		1.43658	0.305754		1.43658	0.441831		1.43658	0.804132
1.43825	0.0531609		1.43825	0.574007		1.43825	1.32022		1.43825	0.251683		1.43825	0.306231		1.43825	0.44252		1.43825	0.805387
1.43992	0.0534717		1.43992	0.567201		1.43992	1.30456		1.43992	0.253155		1.43992	0.308022		1.43992	0.445108		1.43992	0.810097
1.44158	0.0536198		1.44158	0.556356		1.44158	1.27962		1.44158	0.253856		1.44158	0.308875		1.44158	0.446341		1.44158	0.81234
1.44325	0.0540467		1.44325	0.551164		1.44325	1.26768		1.44325	0.255877		1.44325	0.311334		1.44325	0.449895		1.44325	0.818808
1.44492	0.0547236		1.44492	0.540493		1.44492	1.24313		1.44492	0.259082		1.44492	0.315233		1.44492	0.455529		1.44492	0.829063
1.44658	0.055289		1.44658	0.529226		1.44658	1.21722		1.44658	0.261759		1.44658	0.31849		1.44658	0.460236		1.44658	0.837629
1.44825	0.0558197		1.44825	0.524121		1.44825	1.20548		1.44825	0.264272		1.44825	0.321547		1.44825	0.464653		1.44825	0.845669
1.44992	0.0565333		1.44992	0.51333		1.44992	1.18066		1.44992	0.26765		1.44992	0.325657		1.44992	0.470593		1.44992	0.856479
1.45158	0.0575849		1.45158	0.504884		1.45158	1.16123		1.45158	0.272628		1.45158	0.331715		1.45158	0.479347		1.45158	0.872411
1.45325	0.057883		1.45325	0.493679		1.45325	1.13546		1.45325	0.27404		1.45325	0.333433		1.45325	0.481829		1.45325	0.876928
1.45492	0.0586087		1.45492	0.487822		1.45492	1.12199		1.45492	0.277476		1.45492	0.337613		1.45492	0.487869		1.45492	0.887922
1.45658	0.0594733		1.45658	0.477048		1.45658	1.09721		1.45658	0.281569		1.45658	0.342593		1.45658	0.495066		1.45658	0.90102
1.45825	0.0600436		1.45825	0.464497		1.45825	1.06834		1.45825	0.284269		1.45825	0.345878		1.45825	0.499813		1.45825	0.90966
1.45992	0.0606405		1.45992	0.459694		1.45992	1.0573		1.45992	0.287095		1.45992	0.349317		1.45992	0.504782		1.45992	0.918704
1.46158	0.0614048		1.46158	0.451908		1.46158	1.03939		1.46158	0.290713		1.46158	0.353719		1.46158	0.511144		1.46158	0.930282
1.46325	0.0618259		1.46325	0.443104		1.46325	1.01914		1.46325	0.292707		1.46325	0.356146		1.46325	0.51465		1.46325	0.936663
1.46492	0.062535		1.46492	0.435374		1.46492	1.00136		1.46492	0.296064		1.46492	0.36023		1.46492	0.520553		1.46492	0.947406
1.46658	0.0629617		1.46658	0.431741		1.46658	0.993004		1.46658	0.298084		1.46658	0.362688		1.46658	0.524104		1.46658	0.95387
1.46825	0.0636361		1.46825	0.428717		1.46825	0.986049		1.46825	0.301277		1.46825	0.366573		1.46825	0.529718		1.46825	0.964087
1.46992	0.064014		1.46992	0.423168		1.46992	0.973286		1.46992	0.303066		1.46992	0.36875		1.46992	0.532864		1.46992	0.969812
1.47158	0.0639423		1.47158	0.420536		1.47158	0.967233		1.47158	0.302727		1.47158	0.368337		1.47158	0.532267		1.47158	0.968726
1.47325	0.0641173		1.47325	0.414635		1.47325	0.953661		1.47325	0.303555		1.47325	0.369345		1.47325	0.533724		1.47325	0.971377
1.47492	0.0642794		1.47492	0.40892		1.47492	0.940516		1.47492	0.304323		1.47492	0.370279		1.47492	0.535073		1.47492	0.973833
1.47658	0.0643332		1.47658	0.41154		1.47658	0.946542		1.47658	0.304578		1.47658	0.370589		1.47658	0.535521		1.47658	0.974648
1.47825	0.0645213		1.47825	0.414941		1.47825	0.954364		1.47825	0.305468		1.47825	0.371672		1.47825	0.537086		1.47825	0.977497
1.47992	0.0645844		1.47992	0.413984		1.47992	0.952163		1.47992	0.305767		1.47992	0.372035		1.47992	0.537612		1.47992	0.978453
1.48158	0.064491		1.48158	0.414733		1.48158	0.953886		1.48158	0.305325		1.48158	0.371498		1.48158	0.536835		1.48158	0.977039
1.48325	0.0646545		1.48325	0.411807		1.48325	0.947156		1.48325	0.306099		1.48325	0.37244		1.48325	0.538196		1.48325	0.979516
1.48492	0.064524		1.48492	0.411645		1.48492	0.946784		1.48492	0.305481		1.48492	0.371688		1.48492	0.537109		1.48492	0.977539
1.48658	0.0643691		1.48658	0.410277		1.48658	0.943637		1.48658	0.304748		1.48658	0.370795		1.48658	0.53582		1.48658	0.975192
1.48825	0.0643983		1.48825	0.411266		1.48825	0.945912		1.48825	0.304886		1.48825	0.370964		1.48825	0.536063		1.48825	0.975635
1.48992	0.0644054		1.48992	0.416981		1.48992	0.959056		1.48992	0.304919		1.48992	0.371004		1.48992	0.536121		1.48992	0.975741
1.49158	0.0641217		1.49158	0.419511		1.49158	0.964875		1.49158	0.303576		1.49158	0.36937		1.49158	0.53376		1.49158	0.971444
1.49325	0.0640817		1.49325	0.419284		1.49325	0.964353		1.49325	0.303387		1.49325	0.36914		1.49325	0.533427		1.49325	0.970838
1.49492	0.0638556		1.49492	0.422166		1.49492	0.970982		1.49492	0.302317		1.49492	0.367838		1.49492	0.531546		1.49492	0.967413
1.49658	0.0639528		1.49658	0.427088		1.49658	0.982302		1.49658	0.302777		1.49658	0.368397		1.49658	0.532354		1.49658	0.968885
1.49825	0.0638477		1.49825	0.429405		1.49825	0.987631		1.49825	0.302279		1.49825	0.367792		1.49825	0.53148		1.49825	0.967293
1.49992	0.0638512		1.49992	0.430201		1.49992	0.989462		1.49992	0.302295		1.49992	0.367812		1.49992	0.531508		1.49992	0.967345
1.50158	0.0636013		1.50158	0.430112		1.50158	0.989258		1.50158	0.301113		1.50158	0.366373		1.50158	0.529429		1.50158	0.96356
1.50325	0.0634863		1.50325	0.432257		1.50325	0.994191		1.50325	0.300568		1.50325	0.36571		1.50325	0.528471		1.50325	0.961818
1.50492	0.0633201		1.50492	0.442086		1.50492	1.0168		1.50492	0.299781		1.50492	0.364752		1.50492	0.527087		1.50492	0.959299
1.50658	0.0630988		1.50658	0.437403		1.50658	1.00603		1.50658	0.298733		1.50658	0.363478		1.50658	0.525246		1.50658	0.955947
1.50825	0.0631724		1.50825	0.440826		1.50825	1.0139		1.50825	0.299082		1.50825	0.363902		1.50825	0.525858		1.50825	0.957062
1.50992	0.06285		1.50992	0.443204		1.50992	1.01937		1.50992	0.297555		1.50992	0.362044		1.50992	0.523174		1.50992	0.952177
1.51158	0.062951		1.51158	0.448023		1.51158	1.03045		1.51158	0.298033		1.51158	0.362626		1.51158	0.524015		1.51158	0.953707
1.51325	0.0626288		1.51325	0.450102		1.51325	1.03523		1.51325	0.296508		1.51325	0.36077		1.51325	0.521333		1.51325	0.948826
1.51492	0.0626776		1.51492	0.455074		1.51492	1.04667		1.51492	0.296739		1.51492	0.361051		1.51492	0.521739		1.51492	0.949565
1.51658	0.0626589		1.51658	0.454902		1.51658	1.04627		1.51658	0.296651		1.51658	0.360944		1.51658	0.521584		1.51658	0.949283
1.51825	0.062723		1.51825	0.45897		1.51825	1.05563		1.51825	0.296954		1.51825	0.361313		1.51825	0.522117		1.51825	0.950253
1.51992	0.0627624		1.51992	0.460037		1.51992	1.05809		1.51992	0.297141		1.51992	0.36154		1.51992	0.522446		1.51992	0.950851
1.52158	0.0624749		1.52158	0.462314		1.52158	1.06332		1.52158	0.29578		1.52158	0.359884		1.52158	0.520052		1.52158	0.946495
1.52325	0.0628422		1.52325	0.468744		1.52325	1.07811		1.52325	0.297519		1.52325	0.362		1.52325	0.52311		1.52325	0.95206
1.52492	0.062758		1.52492	0.471362		1.52492	1.08413		1.52492	0.29712		1.52492	0.361515		1.52492	0.522409		1.52492	0.950784
1.52658	0.0629478		1.52658	0.467895		1.52658	1.07616		1.52658	0.298018		1.52658	0.362608		1.52658	0.523988		1.52658	0.953659
1.52825	0.0630203		1.52825	0.466944		1.52825	1.07397		1.52825	0.298362		1.52825	0.363025		1.52825	0.524592		1.52825	0.954757
1.52992	0.0630733		1.52992	0.469971		1.52992	1.08093		1.52992	0.298613		1.52992	0.363331		1.52992	0.525034		1.52992	0.955561
1.53158	0.0630989		1.53158	0.474452		1.53158	1.09124		1.53158	0.298734		1.53158	0.363479		1.53158	0.525247		1.53158	0.955949
1.53325	0.0630972		1.53325	0.47703		1.53325	1.09717		1.53325	0.298726		1.53325	0.363468		1.53325	0.525232		1.53325	0.955922
1.53492	0.0632051		1.53492	0.477706		1.53492	1.09872		1.53492	0.299237		1.53492	0.36409		1.53492	0.52613		1.53492	0.957557
1.53658	0.0630161		1.53658	0.47753		1.53658	1.09832		1.53658	0.298342		1.53658	0.363002		1.53658	0.524557		1.53658	0.954694
1.53825	0.063175		1.53825	0.480691		1.53825	1.10559		1.53825	0.299094		1.53825	0.363917		1.53825	0.52588		1.53825	0.957102
1.53992	0.0631126		1.53992	0.479642		1.53992	1.10318		1.53992	0.298799		1.53992	0.363557		1.53992	0.52536		1.53992	0.956156
1.54158	0.0631374		1.54158	0.482888		1.54158	1.11064		1.54158	0.298916		1.54158	0.3637		1.54158	0.525566		1.54158	0.956531
1.54325	0.0632929		1.54325	0.483667		1.54325	1.11243		1.54325	0.299652		1.54325	0.364596		1.54325	0.526862		1.54325	0.958888
1.54492	0.0635073		1.54492	0.486446		1.54492	1.11883		1.54492	0.300667		1.54492	0.365831		1.54492	0.528646		1.54492	0.962135
1.54658	0.0637294		1.54658	0.482312		1.54658	1.10932		1.54658	0.301719		1.54658	0.367111		1.54658	0.530495		1.54658	0.965501
1.54825	0.0640958		1.54825	0.485142		1.54825	1.11583		1.54825	0.303454		1.54825	0.369221		1.54825	0.533545		1.54825	0.971052
1.54992	0.0640384		1.54992	0.484942		1.54992	1.11537		1.54992	0.303182		1.54992	0.36889		1.54992	0.533067		1.54992	0.970182
1.55158	0.0640938		1.55158	0.487044		1.55158	1.1202		1.55158	0.303444		1.55158	0.36921		1.55158	0.533528		1.55158	0.971021
1.55325	0.0641275		1.55325	0.488241		1.55325	1.12295		1.55325	0.303603		1.55325	0.369403		1.55325	0.533808		1.55325	0.971531
1.55492	0.0639603		1.55492	0.491256		1.55492	1.12989		1.55492	0.302812		1.55492	0.368441		1.55492	0.532417		1.55492	0.968999
1.55658	0.0641343		1.55658	0.495704		1.55658	1.14012		1.55658	0.303636		1.55658	0.369443		1.55658	0.533865		1.55658	0.971634
1.55825	0.0639295		1.55825	0.495937		1.55825	1.14066		1.55825	0.302666		1.55825	0.368263		1.55825	0.53216		1.55825	0.968532
1.55992	0.0635154		1.55992	0.499541		1.55992	1.14894		1.55992	0.300706		1.55992	0.365878		1.55992	0.528713		1.55992	0.962258
1.56158	0.0635469		1.56158	0.500145		1.56158	1.15033		1.56158	0.300855		1.56158	0.366059		1.56158	0.528976		1.56158	0.962736
1.56325	0.0636653		1.56325	0.503316		1.56325	1.15763		1.56325	0.301416		1.56325	0.366741		1.56325	0.529962		1.56325	0.96453
1.56492	0.0636122		1.56492	0.504814		1.56492	1.16107		1.56492	0.301164		1.56492	0.366435		1.56492	0.529519		1.56492	0.963724
1.56658	0.0635993		1.56658	0.504145		1.56658	1.15953		1.56658	0.301103		1.56658	0.366361		1.56658	0.529412		1.56658	0.963529
1.56825	0.063095		1.56825	0.51007		1.56825	1.17316		1.56825	0.298715		1.56825	0.363456		1.56825	0.525214		1.56825	0.955889
1.56992	0.0628551		1.56992	0.514137		1.56992	1.18252		1.56992	0.29758		1.56992	0.362074		1.56992	0.523217		1.56992	0.952255
1.57158	0.0625351		1.57158	0.519108		1.57158	1.19395		1.57158	0.296065		1.57158	0.360231		1.57158	0.520553		1.57158	0.947407
1.57325	0.0622178		1.57325	0.521203		1.57325	1.19877		1.57325	0.294562		1.57325	0.358403		1.57325	0.517912		1.57325	0.942599
1.57492	0.0617809		1.57492	0.520651		1.57492	1.1975		1.57492	0.292494		1.57492	0.355886		1.57492	0.514275		1.57492	0.935981
1.57658	0.0613845		1.57658	0.52253		1.57658	1.20182		1.57658	0.290617		1.57658	0.353603		1.57658	0.510975		1.57658	0.929975
1.57825	0.0611725		1.57825	0.525756		1.57825	1.20924		1.57825	0.289613		1.57825	0.352381		1.57825	0.50921		1.57825	0.926763
1.57992	0.0603743		1.57992	0.52686		1.57992	1.21178		1.57992	0.285835		1.57992	0.347784		1.57992	0.502566		1.57992	0.914671
1.58158	0.0598929		1.58158	0.527208		1.58158	1.21258		1.58158	0.283556		1.58158	0.345011		1.58158	0.498559		1.58158	0.907378
1.58325	0.0595186		1.58325	0.530345		1.58325	1.21979		1.58325	0.281783		1.58325	0.342854		1.58325	0.495443		1.58325	0.901707
1.58492	0.0589354		1.58492	0.529433		1.58492	1.2177		1.58492	0.279022		1.58492	0.339495		1.58492	0.490588		1.58492	0.892871
1.58658	0.058733		1.58658	0.53287		1.58658	1.2256		1.58658	0.278064		1.58658	0.338329		1.58658	0.488904		1.58658	0.889805
1.58825	0.0580821		1.58825	0.531844		1.58825	1.22324		1.58825	0.274983		1.58825	0.334579		1.58825	0.483486		1.58825	0.879944
1.58992	0.0574844		1.58992	0.529852		1.58992	1.21866		1.58992	0.272153		1.58992	0.331137		1.58992	0.47851		1.58992	0.870889
1.59158	0.0567474		1.59158	0.530452		1.59158	1.22004		1.59158	0.268663		1.59158	0.326891		1.59158	0.472375		1.59158	0.859723
1.59325	0.056084		1.59325	0.532349		1.59325	1.2244		1.59325	0.265523		1.59325	0.32307		1.59325	0.466853		1.59325	0.849673
1.59492	0.0556679		1.59492	0.526807		1.59492	1.21166		1.59492	0.263553		1.59492	0.320673		1.59492	0.46339		1.59492	0.843369
1.59658	0.054962		1.59658	0.524896		1.59658	1.20726		1.59658	0.260211		1.59658	0.316606		1.59658	0.457514		1.59658	0.832675
1.59825	0.054216		1.59825	0.524821		1.59825	1.20709		1.59825	0.256679		1.59825	0.312309		1.59825	0.451304		1.59825	0.821373
1.59992	0.0536802		1.59992	0.525454		1.59992	1.20854		1.59992	0.254142		1.59992	0.309222		1.59992	0.446843		1.59992	0.813255
1.60158	0.053199		1.60158	0.521603		1.60158	1.19969		1.60158	0.251864		1.60158	0.306451		1.60158	0.442838		1.60158	0.805965
1.60325	0.052717		1.60325	0.524018		1.60325	1.20524		1.60325	0.249582		1.60325	0.303674		1.60325	0.438825		1.60325	0.798662
1.60492	0.0519077		1.60492	0.522555		1.60492	1.20188		1.60492	0.24575		1.60492	0.299012		1.60492	0.432088		1.60492	0.786401
1.60658	0.0514762		1.60658	0.524776		1.60658	1.20698		1.60658	0.243707		1.60658	0.296526		1.60658	0.428497		1.60658	0.779864
1.60825	0.0508888		1.60825	0.518432		1.60825	1.19239		1.60825	0.240927		1.60825	0.293143		1.60825	0.423608		1.60825	0.770966
1.60992	0.0501974		1.60992	0.517921		1.60992	1.19122		1.60992	0.237653		1.60992	0.28916		1.60992	0.417852		1.60992	0.760491
1.61158	0.0493333		1.61158	0.519316		1.61158	1.19443		1.61158	0.233562		1.61158	0.284182		1.61158	0.410659		1.61158	0.747399
1.61325	0.0489786		1.61325	0.515541		1.61325	1.18574		1.61325	0.231883		1.61325	0.282139		1.61325	0.407706		1.61325	0.742025
1.61492	0.0482727		1.61492	0.515028		1.61492	1.18456		1.61492	0.228541		1.61492	0.278073		1.61492	0.40183		1.61492	0.731331
1.61658	0.0478578		1.61658	0.511923		1.61658	1.17742		1.61658	0.226577		1.61658	0.275683		1.61658	0.398377		1.61658	0.725046
1.61825	0.0474368		1.61825	0.511477		1.61825	1.1764		1.61825	0.224584		1.61825	0.273258		1.61825	0.394873		1.61825	0.718668
1.61992	0.0465976		1.61992	0.511085		1.61992	1.1755		1.61992	0.220611		1.61992	0.268424		1.61992	0.387887		1.61992	0.705954
1.62158	0.0462078		1.62158	0.503821		1.62158	1.15879		1.62158	0.218765		1.62158	0.266178		1.62158	0.384642		1.62158	0.700048
1.62325	0.0456531		1.62325	0.505251		1.62325	1.16208		1.62325	0.216139		1.62325	0.262983		1.62325	0.380025		1.62325	0.691645
1.62492	0.0451949		1.62492	0.501309		1.62492	1.15301		1.62492	0.21397		1.62492	0.260343		1.62492	0.37621		1.62492	0.684703
1.62658	0.0444228		1.62658	0.501524		1.62658	1.15351		1.62658	0.210314		1.62658	0.255896		1.62658	0.369784		1.62658	0.673006
1.62825	0.0439145		1.62825	0.501209		1.62825	1.15278		1.62825	0.207908		1.62825	0.252968		1.62825	0.365552		1.62825	0.665305
1.62992	0.0432657		1.62992	0.494887		1.62992	1.13824		1.62992	0.204836		1.62992	0.24923		1.62992	0.360152		1.62992	0.655476
1.63158	0.0425993		1.63158	0.492438		1.63158	1.13261		1.63158	0.201681		1.63158	0.245391		1.63158	0.354604		1.63158	0.645379
1.63325	0.0421916		1.63325	0.494605		1.63325	1.13759		1.63325	0.199751		1.63325	0.243043		1.63325	0.35121		1.63325	0.639203
1.63492	0.0418466		1.63492	0.497794		1.63492	1.14493		1.63492	0.198118		1.63492	0.241056		1.63492	0.348338		1.63492	0.633976
1.63658	0.041488		1.63658	0.496817		1.63658	1.14268		1.63658	0.19642		1.63658	0.23899		1.63658	0.345353		1.63658	0.628543
1.63825	0.0410185		1.63825	0.49493		1.63825	1.13834		1.63825	0.194197		1.63825	0.236285		1.63825	0.341445		1.63825	0.62143
1.63992	0.0402046		1.63992	0.487724		1.63992	1.12177		1.63992	0.190344		1.63992	0.231597		1.63992	0.33467		1.63992	0.6091
1.64158	0.0397921		1.64158	0.485025		1.64158	1.11556		1.64158	0.188391		1.64158	0.229221		1.64158	0.331236		1.64158	0.60285
1.64325	0.0391413		1.64325	0.48462		1.64325	1.11463		1.64325	0.18531		1.64325	0.225472		1.64325	0.325819		1.64325	0.592991
1.64492	0.0387991		1.64492	0.486256		1.64492	1.11839		1.64492	0.183689		1.64492	0.2235		1.64492	0.32297		1.64492	0.587806
1.64658	0.0384239		1.64658	0.486894		1.64658	1.11986		1.64658	0.181913		1.64658	0.221339		1.64658	0.319847		1.64658	0.582122
1.64825	0.0377664		1.64825	0.482373		1.64825	1.10946		1.64825	0.1788		1.64825	0.217552		1.64825	0.314374		1.64825	0.572161
1.64992	0.037334		1.64992	0.479584		1.64992	1.10304		1.64992	0.176753		1.64992	0.215061		1.64992	0.310775		1.64992	0.56561
1.65158	0.036927		1.65158	0.476151		1.65158	1.09515		1.65158	0.174826		1.65158	0.212716		1.65158	0.307387		1.65158	0.559444
1.65325	0.0365404		1.65325	0.47755		1.65325	1.09837		1.65325	0.172996		1.65325	0.210489		1.65325	0.304169		1.65325	0.553587
1.65492	0.0364422		1.65492	0.481		1.65492	1.1063		1.65492	0.172531		1.65492	0.209924		1.65492	0.303352		1.65492	0.5521
1.65658	0.0358273		1.65658	0.479012		1.65658	1.10173		1.65658	0.16962		1.65658	0.206382		1.65658	0.298233		1.65658	0.542784
1.65825	0.0356211		1.65825	0.474923		1.65825	1.09232		1.65825	0.168644		1.65825	0.205194		1.65825	0.296516		1.65825	0.53966
1.65992	0.0348793		1.65992	0.475632		1.65992	1.09395		1.65992	0.165132		1.65992	0.200921		1.65992	0.290342		1.65992	0.528422
1.66158	0.0345982		1.66158	0.472305		1.66158	1.0863		1.66158	0.163801		1.66158	0.199302		1.66158	0.288002		1.66158	0.524163
1.66325	0.0343631		1.66325	0.476555		1.66325	1.09608		1.66325	0.162688		1.66325	0.197947		1.66325	0.286045		1.66325	0.520601
1.66492	0.0339351		1.66492	0.47882		1.66492	1.10129		1.66492	0.160662		1.66492	0.195482		1.66492	0.282482		1.66492	0.514117
1.66658	0.0335256		1.66658	0.479608		1.66658	1.1031		1.66658	0.158723		1.66658	0.193123		1.66658	0.279073		1.66658	0.507913
1.66825	0.0330531		1.66825	0.480853		1.66825	1.10596		1.66825	0.156486		1.66825	0.190401		1.66825	0.27514		1.66825	0.500755
1.66992	0.0328257		1.66992	0.482203		1.66992	1.10907		1.66992	0.155409		1.66992	0.189091		1.66992	0.273247		1.66992	0.497309
1.67158	0.0328129		1.67158	0.477606		1.67158	1.09849		1.67158	0.155348		1.67158	0.189017		1.67158	0.27314		1.67158	0.497115
1.67325	0.0321591		1.67325	0.476415		1.67325	1.09575		1.67325	0.152253		1.67325	0.185251		1.67325	0.267698		1.67325	0.487211
1.67492	0.0317434		1.67492	0.477117		1.67492	1.09737		1.67492	0.150285		1.67492	0.182857		1.67492	0.264238		1.67492	0.480913
1.67658	0.0317058		1.67658	0.479096		1.67658	1.10192		1.67658	0.150107		1.67658	0.18264		1.67658	0.263925		1.67658	0.480343
1.67825	0.031286		1.67825	0.476317		1.67825	1.09553		1.67825	0.14812		1.67825	0.180222		1.67825	0.26043		1.67825	0.473983
1.67992	0.0310672		1.67992	0.479223		1.67992	1.10221		1.67992	0.147084		1.67992	0.178961		1.67992	0.258609		1.67992	0.470668
1.68158	0.0310179		1.68158	0.478378		1.68158	1.10027		1.68158	0.146851		1.68158	0.178678		1.68158	0.258199		1.68158	0.469922
1.68325	0.0308961		1.68325	0.478437		1.68325	1.10041		1.68325	0.146274		1.68325	0.177976		1.68325	0.257185		1.68325	0.468076
1.68492	0.0307665		1.68492	0.471756		1.68492	1.08504		1.68492	0.14566		1.68492	0.177229		1.68492	0.256105		1.68492	0.466112
1.68658	0.0301852		1.68658	0.471646		1.68658	1.08479		1.68658	0.142908		1.68658	0.173881		1.68658	0.251267		1.68658	0.457306
1.68825	0.0296448		1.68825	0.475786		1.68825	1.09431		1.68825	0.140349		1.68825	0.170767		1.68825	0.246768		1.68825	0.449118
1.68992	0.0296835		1.68992	0.474876		1.68992	1.09221		1.68992	0.140533		1.68992	0.17099		1.68992	0.247091		1.68992	0.449705
1.69158	0.0294297		1.69158	0.470618		1.69158	1.08242		1.69158	0.139331		1.69158	0.169529		1.69158	0.244978		1.69158	0.44586
1.69325	0.0290267		1.69325	0.472754		1.69325	1.08733		1.69325	0.137423		1.69325	0.167207		1.69325	0.241624		1.69325	0.439755
1.69492	0.0286459		1.69492	0.470193		1.69492	1.08144		1.69492	0.13562		1.69492	0.165013		1.69492	0.238453		1.69492	0.433985
1.69658	0.0283067		1.69658	0.478179		1.69658	1.09981		1.69658	0.134015		1.69658	0.16306		1.69658	0.23563		1.69658	0.428847
1.69825	0.0283795		1.69825	0.476718		1.69825	1.09645		1.69825	0.134359		1.69825	0.163479		1.69825	0.236236		1.69825	0.429949
1.69992	0.0280665		1.69992	0.477106		1.69992	1.09734		1.69992	0.132878		1.69992	0.161676		1.69992	0.233631		1.69992	0.425208
1.70158	0.0278587		1.70158	0.476031		1.70158	1.09487		1.70158	0.131893		1.70158	0.160479		1.70158	0.231901		1.70158	0.422059
1.70325	0.0274334		1.70325	0.474612		1.70325	1.09161		1.70325	0.12988		1.70325	0.158029		1.70325	0.22836		1.70325	0.415616
1.70492	0.0270494		1.70492	0.474777		1.70492	1.09199		1.70492	0.128062		1.70492	0.155817		1.70492	0.225164		1.70492	0.409799
1.70658	0.026733		1.70658	0.472476		1.70658	1.08669		1.70658	0.126564		1.70658	0.153994		1.70658	0.22253		1.70658	0.405005
1.70825	0.0264938		1.70825	0.472922		1.70825	1.08772		1.70825	0.125432		1.70825	0.152616		1.70825	0.220539		1.70825	0.401381
1.70992	0.0264959		1.70992	0.473533		1.70992	1.08913		1.70992	0.125442		1.70992	0.152629		1.70992	0.220557		1.70992	0.401413
1.71158	0.0261505		1.71158	0.478601		1.71158	1.10078		1.71158	0.123806		1.71158	0.150639		1.71158	0.217681		1.71158	0.39618
1.71325	0.0259386		1.71325	0.477212		1.71325	1.09759		1.71325	0.122803		1.71325	0.149418		1.71325	0.215917		1.71325	0.392969
1.71492	0.0257855		1.71492	0.47901		1.71492	1.10172		1.71492	0.122078		1.71492	0.148536		1.71492	0.214643		1.71492	0.390651
1.71658	0.0254768		1.71658	0.47496		1.71658	1.09241		1.71658	0.120617		1.71658	0.146758		1.71658	0.212074		1.71658	0.385974
1.71825	0.0252048		1.71825	0.475185		1.71825	1.09293		1.71825	0.119329		1.71825	0.145191		1.71825	0.209809		1.71825	0.381853
1.71992	0.0248757		1.71992	0.473422		1.71992	1.08887		1.71992	0.117771		1.71992	0.143295		1.71992	0.20707		1.71992	0.376867
1.72158	0.0247792		1.72158	0.478895		1.72158	1.10146		1.72158	0.117314		1.72158	0.14274		1.72158	0.206266		1.72158	0.375405
1.72325	0.024755		1.72325	0.477492		1.72325	1.09823		1.72325	0.117199		1.72325	0.1426		1.72325	0.206065		1.72325	0.375038
1.72492	0.0247375		1.72492	0.47676		1.72492	1.09655		1.72492	0.117117		1.72492	0.142499		1.72492	0.205919		1.72492	0.374773
1.72658	0.0242725		1.72658	0.477428		1.72658	1.09808		1.72658	0.114915		1.72658	0.139821		1.72658	0.202048		1.72658	0.367728
1.72825	0.0242979		1.72825	0.478286		1.72825	1.10006		1.72825	0.115035		1.72825	0.139967		1.72825	0.20226		1.72825	0.368113
1.72992	0.0238632		1.72992	0.481688		1.72992	1.10788		1.72992	0.112977		1.72992	0.137463		1.72992	0.198641		1.72992	0.361527
1.73158	0.0239032		1.73158	0.480845		1.73158	1.10594		1.73158	0.113167		1.73158	0.137693		1.73158	0.198974		1.73158	0.362133
1.73325	0.023648		1.73325	0.478346		1.73325	1.1002		1.73325	0.111958		1.73325	0.136223		1.73325	0.19685		1.73325	0.358267
1.73492	0.0235758		1.73492	0.482091		1.73492	1.10881		1.73492	0.111617		1.73492	0.135808		1.73492	0.196249		1.73492	0.357174
1.73658	0.023531		1.73658	0.478346		1.73658	1.1002		1.73658	0.111404		1.73658	0.135549		1.73658	0.195876		1.73658	0.356494
1.73825	0.0238282		1.73825	0.477858		1.73825	1.09907		1.73825	0.112812		1.73825	0.137262		1.73825	0.198351		1.73825	0.360998
1.73992	0.0239069		1.73992	0.480562		1.73992	1.10529		1.73992	0.113184		1.73992	0.137715		1.73992	0.199005		1.73992	0.36219
1.74158	0.0238838		1.74158	0.48045		1.74158	1.10503		1.74158	0.113075		1.74158	0.137582		1.74158	0.198813		1.74158	0.36184
1.74325	0.0240701		1.74325	0.483698		1.74325	1.11251		1.74325	0.113957		1.74325	0.138655		1.74325	0.200364		1.74325	0.364662
1.74492	0.0242942		1.74492	0.482303		1.74492	1.1093		1.74492	0.115018		1.74492	0.139946		1.74492	0.202229		1.74492	0.368057
1.74658	0.0246269		1.74658	0.478153		1.74658	1.09975		1.74658	0.116593		1.74658	0.141862		1.74658	0.204998		1.74658	0.373097
1.74825	0.0246575		1.74825	0.474951		1.74825	1.09239		1.74825	0.116738		1.74825	0.142038		1.74825	0.205253		1.74825	0.373561
1.74992	0.0253587		1.74992	0.476336		1.74992	1.09557		1.74992	0.120058		1.74992	0.146078		1.74992	0.211091		1.74992	0.384185
1.75158	0.0260148		1.75158	0.47617		1.75158	1.09519		1.75158	0.123164		1.75158	0.149857		1.75158	0.216552		1.75158	0.394125
1.75325	0.026696		1.75325	0.473877		1.75325	1.08992		1.75325	0.126389		1.75325	0.153781		1.75325	0.222222		1.75325	0.404444
1.75492	0.0274603		1.75492	0.474079		1.75492	1.09038		1.75492	0.130007		1.75492	0.158184		1.75492	0.228585		1.75492	0.416024
1.75658	0.0283685		1.75658	0.473716		1.75658	1.08955		1.75658	0.134307		1.75658	0.163416		1.75658	0.236145		1.75658	0.429783
1.75825	0.0296043		1.75825	0.477144		1.75825	1.09743		1.75825	0.140158		1.75825	0.170534		1.75825	0.246431		1.75825	0.448505
1.75992	0.0313269		1.75992	0.481791		1.75992	1.10812		1.75992	0.148313		1.75992	0.180457		1.75992	0.26077		1.75992	0.474602
1.76158	0.033236		1.76158	0.476833		1.76158	1.09672		1.76158	0.157352		1.76158	0.191454		1.76158	0.276662		1.76158	0.503525
1.76325	0.0352976		1.76325	0.481573		1.76325	1.10762		1.76325	0.167112		1.76325	0.20333		1.76325	0.293824		1.76325	0.534759
1.76492	0.0379452		1.76492	0.476029		1.76492	1.09487		1.76492	0.179647		1.76492	0.218582		1.76492	0.315863		1.76492	0.57487
1.76658	0.0412756		1.76658	0.476703		1.76658	1.09642		1.76658	0.195414		1.76658	0.237767		1.76658	0.343586		1.76658	0.625326
1.76825	0.0450772		1.76825	0.476563		1.76825	1.09609		1.76825	0.213413		1.76825	0.259665		1.76825	0.375231		1.76825	0.68292
1.76992	0.0497311		1.76992	0.484883		1.76992	1.11523		1.76992	0.235446		1.76992	0.286474		1.76992	0.41397		1.76992	0.753426
1.77158	0.0553353		1.77158	0.482834		1.77158	1.11052		1.77158	0.261978		1.77158	0.318756		1.77158	0.46062		1.77158	0.838329
1.77325	0.0618963		1.77325	0.484697		1.77325	1.1148		1.77325	0.29304		1.77325	0.356551		1.77325	0.515236		1.77325	0.937729
1.77492	0.0698081		1.77492	0.479059		1.77492	1.10184		1.77492	0.330498		1.77492	0.402127		1.77492	0.581095		1.77492	1.05759
1.77658	0.0794444		1.77658	0.479644		1.77658	1.10318		1.77658	0.376119		1.77658	0.457636		1.77658	0.661309		1.77658	1.20358
1.77825	0.0903141		1.77825	0.481019		1.77825	1.10634		1.77825	0.427581		1.77825	0.520251		1.77825	0.751791		1.77825	1.36826
1.77992	0.10323		1.77992	0.484392		1.77992	1.1141		1.77992	0.488728		1.77992	0.59465		1.77992	0.859302		1.77992	1.56393
1.78158	0.118159		1.78158	0.486752		1.78158	1.11953		1.78158	0.559409		1.78158	0.680649		1.78158	0.983576		1.78158	1.79011
1.78325	0.135332		1.78325	0.479642		1.78325	1.10318		1.78325	0.640712		1.78325	0.779574		1.78325	1.12653		1.78325	2.05028
1.78492	0.154279		1.78492	0.478508		1.78492	1.10057		1.78492	0.730415		1.78492	0.888718		1.78492	1.28425		1.78492	2.33733
1.78658	0.175824		1.78658	0.478162		1.78658	1.09977		1.78658	0.832415		1.78658	1.01282		1.78658	1.46359		1.78658	2.66373
1.78825	0.199329		1.78825	0.48001		1.78825	1.10402		1.78825	0.943699		1.78825	1.14823		1.78825	1.65925		1.78825	3.01984
1.78992	0.224525		1.78992	0.48145		1.78992	1.10733		1.78992	1.06299		1.78992	1.29337		1.78992	1.86898		1.78992	3.40155
1.79158	0.251541		1.79158	0.479746		1.79158	1.10342		1.79158	1.19089		1.79158	1.44899		1.79158	2.09387		1.79158	3.81085
1.79325	0.279819		1.79325	0.477778		1.79325	1.09889		1.79325	1.32477		1.79325	1.61189		1.79325	2.32926		1.79325	4.23926
1.79492	0.309248		1.79492	0.474658		1.79492	1.09171		1.79492	1.4641		1.79492	1.78141		1.79492	2.57423		1.79492	4.68511
1.79658	0.339298		1.79658	0.474682		1.79658	1.09177		1.79658	1.60636		1.79658	1.95451		1.79658	2.82437		1.79658	5.14036
1.79825	0.369268		1.79825	0.479083		1.79825	1.10189		1.79825	1.74825		1.79825	2.12715		1.79825	3.07385		1.79825	5.59441
1.79992	0.398776		1.79992	0.481864		1.79992	1.10829		1.79992	1.88796		1.79992	2.29713		1.79992	3.31948		1.79992	6.04146
1.80158	0.426993		1.80158	0.48438		1.80158	1.11407		1.80158	2.02155		1.80158	2.45967		1.80158	3.55437		1.80158	6.46894
1.80325	0.453796		1.80325	0.47999		1.80325	1.10398		1.80325	2.14844		1.80325	2.61407		1.80325	3.77748		1.80325	6.87501
1.80492	0.478556		1.80492	0.480424		1.80492	1.10498		1.80492	2.26566		1.80492	2.7567		1.80492	3.98358		1.80492	7.25012
1.80658	0.501065		1.80658	0.478364		1.80658	1.10024		1.80658	2.37223		1.80658	2.88637		1.80658	4.17096		1.80658	7.59114
1.80825	0.520374		1.80825	0.478675		1.80825	1.10095		1.80825	2.46365		1.80825	2.99759		1.80825	4.33169		1.80825	7.88367
1.80992	0.537143		1.80992	0.48219		1.80992	1.10904		1.80992	2.54303		1.80992	3.09419		1.80992	4.47127		1.80992	8.13771
1.81158	0.550576		1.81158	0.479306		1.81158	1.1024		1.81158	2.60663		1.81158	3.17157		1.81158	4.58309		1.81158	8.34123
1.81325	0.561157		1.81325	0.477827		1.81325	1.099		1.81325	2.65673		1.81325	3.23252		1.81325	4.67117		1.81325	8.50153
1.81492	0.56899		1.81492	0.479748		1.81492	1.10342		1.81492	2.69381		1.81492	3.27764		1.81492	4.73637		1.81492	8.6202
1.81658	0.574405		1.81658	0.47889		1.81658	1.10145		1.81658	2.71945		1.81658	3.30883		1.81658	4.78145		1.81658	8.70224
1.81825	0.577847		1.81825	0.478766		1.81825	1.10116		1.81825	2.73574		1.81825	3.32866		1.81825	4.8101		1.81825	8.75438
1.81992	0.57964		1.81992	0.478543		1.81992	1.10065		1.81992	2.74423		1.81992	3.33899		1.81992	4.82502		1.81992	8.78154
1.82158	0.579568		1.82158	0.475588		1.82158	1.09385		1.82158	2.74389		1.82158	3.33858		1.82158	4.82443		1.82158	8.78046
1.82325	0.579041		1.82325	0.479093		1.82325	1.10191		1.82325	2.7414		1.82325	3.33554		1.82325	4.82004		1.82325	8.77247
1.82492	0.578114		1.82492	0.47829		1.82492	1.10007		1.82492	2.73701		1.82492	3.3302		1.82492	4.81233		1.82492	8.75843
1.82658	0.577131		1.82658	0.478878		1.82658	1.10142		1.82658	2.73236		1.82658	3.32454		1.82658	4.80414		1.82658	8.74354
1.82825	0.576777		1.82825	0.475624		1.82825	1.09394		1.82825	2.73068		1.82825	3.3225		1.82825	4.80119		1.82825	8.73817
1.82992	0.577513		1.82992	0.477392		1.82992	1.098		1.82992	2.73416		1.82992	3.32674		1.82992	4.80732		1.82992	8.74933
1.83158	0.580234		1.83158	0.477698		1.83158	1.09871		1.83158	2.74704		1.83158	3.34241		1.83158	4.82997		1.83158	8.79054
1.83325	0.584312		1.83325	0.478355		1.83325	1.10022		1.83325	2.76635		1.83325	3.3659		1.83325	4.86392		1.83325	8.85233
1.83492	0.59016		1.83492	0.479224		1.83492	1.10222		1.83492	2.79404		1.83492	3.39959		1.83492	4.9126		1.83492	8.94092
1.83658	0.598144		1.83658	0.475906		1.83658	1.09458		1.83658	2.83184		1.83658	3.44558		1.83658	4.97905		1.83658	9.06188
1.83825	0.608187		1.83825	0.47004		1.83825	1.08109		1.83825	2.87938		1.83825	3.50343		1.83825	5.06265		1.83825	9.21403
1.83992	0.62063		1.83992	0.472308		1.83992	1.08631		1.83992	2.9383		1.83992	3.57511		1.83992	5.16624		1.83992	9.40255
1.84158	0.635253		1.84158	0.475228		1.84158	1.09302		1.84158	3.00753		1.84158	3.65935		1.84158	5.28796		1.84158	9.62409
1.84325	0.651964		1.84325	0.479744		1.84325	1.10341		1.84325	3.08664		1.84325	3.75561		1.84325	5.42706		1.84325	9.87725
1.84492	0.670384		1.84492	0.476692		1.84492	1.09639		1.84492	3.17385		1.84492	3.86172		1.84492	5.58039		1.84492	10.1563
1.84658	0.690486		1.84658	0.475175		1.84658	1.0929		1.84658	3.26902		1.84658	3.97751		1.84658	5.74772		1.84658	10.4609
1.84825	0.712116		1.84825	0.475128		1.84825	1.09279		1.84825	3.37143		1.84825	4.10211		1.84825	5.92778		1.84825	10.7886
1.84992	0.735307		1.84992	0.471675		1.84992	1.08485		1.84992	3.48122		1.84992	4.2357		1.84992	6.12082		1.84992	11.1399
1.85158	0.759674		1.85158	0.473271		1.85158	1.08852		1.85158	3.59658		1.85158	4.37607		1.85158	6.32366		1.85158	11.5091
1.85325	0.784052		1.85325	0.479612		1.85325	1.10311		1.85325	3.712		1.85325	4.5165		1.85325	6.52659		1.85325	11.8784
1.85492	0.80939		1.85492	0.481792		1.85492	1.10812		1.85492	3.83196		1.85492	4.66246		1.85492	6.73751		1.85492	12.2623
1.85658	0.834774		1.85658	0.474386		1.85658	1.09109		1.85658	3.95213		1.85658	4.80868		1.85658	6.9488		1.85658	12.6468
1.85825	0.859807		1.85825	0.477167		1.85825	1.09748		1.85825	4.07065		1.85825	4.95288		1.85825	7.15718		1.85825	13.0261
1.85992	0.884341		1.85992	0.475732		1.85992	1.09418		1.85992	4.1868		1.85992	5.09421		1.85992	7.36141		1.85992	13.3978
1.86158	0.908038		1.86158	0.476464		1.86158	1.09587		1.86158	4.29899		1.86158	5.23071		1.86158	7.55867		1.86158	13.7568
1.86325	0.930849		1.86325	0.476739		1.86325	1.0965		1.86325	4.40699		1.86325	5.36212		1.86325	7.74855		1.86325	14.1024
1.86492	0.952899		1.86492	0.476819		1.86492	1.09668		1.86492	4.51138		1.86492	5.48913		1.86492	7.9321		1.86492	14.4364
1.86658	0.97344		1.86658	0.47981		1.86658	1.10356		1.86658	4.60863		1.86658	5.60746		1.86658	8.10309		1.86658	14.7476
1.86825	0.992484		1.86825	0.472604		1.86825	1.08699		1.86825	4.69879		1.86825	5.71716		1.86825	8.26161		1.86825	15.0361
1.86992	1.01024		1.86992	0.472674		1.86992	1.08715		1.86992	4.78285		1.86992	5.81943		1.86992	8.4094		1.86992	15.3051
1.87158	1.02609		1.87158	0.475882		1.87158	1.09453		1.87158	4.85791		1.87158	5.91076		1.87158	8.54138		1.87158	15.5453
1.87325	1.04027		1.87325	0.473856		1.87325	1.08987		1.87325	4.92502		1.87325	5.99242		1.87325	8.65937		1.87325	15.7601
1.87492	1.05297		1.87492	0.471449		1.87492	1.08433		1.87492	4.98515		1.87492	6.06558		1.87492	8.76509		1.87492	15.9525
1.87658	1.06409		1.87658	0.473048		1.87658	1.08801		1.87658	5.0378		1.87658	6.12964		1.87658	8.85767		1.87658	16.121
1.87825	1.0733		1.87825	0.467842		1.87825	1.07604		1.87825	5.08142		1.87825	6.18272		1.87825	8.93436		1.87825	16.2605
1.87992	1.08123		1.87992	0.468695		1.87992	1.078		1.87992	5.11897		1.87992	6.2284		1.87992	9.00038		1.87992	16.3807
1.88158	1.08793		1.88158	0.472263		1.88158	1.0862		1.88158	5.15066		1.88158	6.26696		1.88158	9.05611		1.88158	16.4821
1.88325	1.09311		1.88325	0.47434		1.88325	1.09098		1.88325	5.1752		1.88325	6.29682		1.88325	9.09925		1.88325	16.5606
1.88492	1.09693		1.88492	0.473244		1.88492	1.08846		1.88492	5.19326		1.88492	6.3188		1.88492	9.13101		1.88492	16.6184
1.88658	1.09986		1.88658	0.472303		1.88658	1.0863		1.88658	5.20716		1.88658	6.33571		1.88658	9.15545		1.88658	16.6629
1.88825	1.10146		1.88825	0.472209		1.88825	1.08608		1.88825	5.21473		1.88825	6.34492		1.88825	9.16876		1.88825	16.6871
1.88992	1.10277		1.88992	0.474554		1.88992	1.09147		1.88992	5.2209		1.88992	6.35243		1.88992	9.17961		1.88992	16.7069
1.89158	1.10311		1.89158	0.471767		1.89158	1.08506		1.89158	5.22254		1.89158	6.35442		1.89158	9.18249		1.89158	16.7121
1.89325	1.1028		1.89325	0.468917		1.89325	1.07851		1.89325	5.22107		1.89325	6.35263		1.89325	9.1799		1.89325	16.7074
1.89492	1.10204		1.89492	0.472601		1.89492	1.08698		1.89492	5.21748		1.89492	6.34827		1.89492	9.1736		1.89492	16.6959
1.89658	1.10065		1.89658	0.472894		1.89658	1.08766		1.89658	5.21088		1.89658	6.34023		1.89658	9.16198		1.89658	16.6748
1.89825	1.09931		1.89825	0.471568		1.89825	1.08461		1.89825	5.20456		1.89825	6.33254		1.89825	9.15087		1.89825	16.6546
1.89992	1.09754		1.89992	0.469407		1.89992	1.07964		1.89992	5.19616		1.89992	6.32232		1.89992	9.1361		1.89992	16.6277
1.90158	1.096		1.90158	0.466798		1.90158	1.07364		1.90158	5.18886		1.90158	6.31344		1.90158	9.12327		1.90158	16.6043
1.90325	1.09422		1.90325	0.46747		1.90325	1.07518		1.90325	5.18047		1.90325	6.30323		1.90325	9.10852		1.90325	16.5775
1.90492	1.09298		1.90492	0.467856		1.90492	1.07607		1.90492	5.17458		1.90492	6.29607		1.90492	9.09816		1.90492	16.5587
1.90658	1.09186		1.90658	0.473255		1.90658	1.08849		1.90658	5.16927		1.90658	6.2896		1.90658	9.08882		1.90658	16.5417
1.90825	1.09095		1.90825	0.47183		1.90825	1.08521		1.90825	5.16495		1.90825	6.28435		1.90825	9.08124		1.90825	16.5279
1.90992	1.09074		1.90992	0.471758		1.90992	1.08504		1.90992	5.16399		1.90992	6.28318		1.90992	9.07954		1.90992	16.5248
1.91158	1.09127		1.91158	0.465969		1.91158	1.07173		1.91158	5.16649		1.91158	6.28622		1.91158	9.08393		1.91158	16.5328
1.91325	1.09245		1.91325	0.468412		1.91325	1.07735		1.91325	5.17207		1.91325	6.29301		1.91325	9.09375		1.91325	16.5506
1.91492	1.09479		1.91492	0.465151		1.91492	1.06985		1.91492	5.18316		1.91492	6.30651		1.91492	9.11325		1.91492	16.5861
1.91658	1.09787		1.91658	0.464983		1.91658	1.06946		1.91658	5.19772		1.91658	6.32422		1.91658	9.13885		1.91658	16.6327
1.91825	1.10195		1.91825	0.46618		1.91825	1.07221		1.91825	5.21707		1.91825	6.34776		1.91825	9.17286		1.91825	16.6946
1.91992	1.10765		1.91992	0.467469		1.91992	1.07518		1.91992	5.24405		1.91992	6.38059		1.91992	9.22031		1.91992	16.781
1.92158	1.11468		1.92158	0.469389		1.92158	1.07959		1.92158	5.27731		1.92158	6.42106		1.92158	9.27878		1.92158	16.8874
1.92325	1.12283		1.92325	0.469483		1.92325	1.07981		1.92325	5.3159		1.92325	6.46802		1.92325	9.34664		1.92325	17.0109
1.92492	1.13282		1.92492	0.461401		1.92492	1.06122		1.92492	5.3632		1.92492	6.52556		1.92492	9.4298		1.92492	17.1622
1.92658	1.1444		1.92658	0.46309		1.92658	1.06511		1.92658	5.41802		1.92658	6.59227		1.92658	9.5262		1.92658	17.3377
1.92825	1.15761		1.92825	0.465964		1.92825	1.07172		1.92825	5.48058		1.92825	6.66838		1.92825	9.63618		1.92825	17.5379
1.92992	1.17324		1.92992	0.467719		1.92992	1.07575		1.92992	5.55455		1.92992	6.75839		1.92992	9.76625		1.92992	17.7746
1.93158	1.19082		1.93158	0.464403		1.93158	1.06813		1.93158	5.63777		1.93158	6.85964		1.93158	9.91255		1.93158	18.0408
1.93325	1.2105		1.93325	0.465099		1.93325	1.06973		1.93325	5.73097		1.93325	6.97304		1.93325	10.0764		1.93325	18.3391
1.93492	1.23285		1.93492	0.465222		1.93492	1.07001		1.93492	5.8368		1.93492	7.1018		1.93492	10.2625		1.93492	18.6777
1.93658	1.25778		1.93658	0.461788		1.93658	1.06211		1.93658	5.95478		1.93658	7.24536		1.93658	10.4699		1.93658	19.0553
1.93825	1.28544		1.93825	0.458386		1.93825	1.05429		1.93825	6.08573		1.93825	7.40469		1.93825	10.7002		1.93825	19.4743
1.93992	1.31619		1.93992	0.460125		1.93992	1.05829		1.93992	6.23135		1.93992	7.58187		1.93992	10.9562		1.93992	19.9403
1.94158	1.35034		1.94158	0.456709		1.94158	1.05043		1.94158	6.39299		1.94158	7.77855		1.94158	11.2404		1.94158	20.4576
1.94325	1.38788		1.94325	0.459555		1.94325	1.05698		1.94325	6.57076		1.94325	7.99484		1.94325	11.553		1.94325	21.0264
1.94492	1.42909		1.94492	0.45899		1.94492	1.05568		1.94492	6.76586		1.94492	8.23223		1.94492	11.896		1.94492	21.6508
1.94658	1.47436		1.94658	0.462092		1.94658	1.06281		1.94658	6.98018		1.94658	8.493		1.94658	12.2729		1.94658	22.3366
1.94825	1.52373		1.94825	0.468793		1.94825	1.07822		1.94825	7.21393		1.94825	8.77741		1.94825	12.6838		1.94825	23.0846
1.94992	1.57758		1.94992	0.467286		1.94992	1.07476		1.94992	7.46888		1.94992	9.08761		1.94992	13.1321		1.94992	23.9004
1.95158	1.63612		1.95158	0.461235		1.95158	1.06084		1.95158	7.74603		1.95158	9.42482		1.95158	13.6194		1.95158	24.7873
1.95325	1.69969		1.95325	0.460605		1.95325	1.05939		1.95325	8.04695		1.95325	9.79096		1.95325	14.1485		1.95325	25.7502
1.95492	1.76887		1.95492	0.459434		1.95492	1.0567		1.95492	8.3745		1.95492	10.1895		1.95492	14.7244		1.95492	26.7984
1.95658	1.84364		1.95658	0.459085		1.95658	1.0559		1.95658	8.72848		1.95658	10.6202		1.95658	15.3468		1.95658	27.9311
1.95825	1.92359		1.95825	0.458054		1.95825	1.05352		1.95825	9.10698		1.95825	11.0807		1.95825	16.0123		1.95825	29.1423
1.95992	2.00988		1.95992	0.459161		1.95992	1.05607		1.95992	9.51554		1.95992	11.5778		1.95992	16.7306		1.95992	30.4497
1.96158	2.10229		1.96158	0.455977		1.96158	1.04875		1.96158	9.95304		1.96158	12.1102		1.96158	17.4998		1.96158	31.8497
1.96325	2.20102		1.96325	0.459246		1.96325	1.05627		1.96325	10.4204		1.96325	12.6789		1.96325	18.3216		1.96325	33.3454
1.96492	2.30644		1.96492	0.459974		1.96492	1.05794		1.96492	10.9196		1.96492	13.2862		1.96492	19.1992		1.96492	34.9426
1.96658	2.41797		1.96658	0.46031		1.96658	1.05871		1.96658	11.4476		1.96658	13.9286		1.96658	20.1276		1.96658	36.6323
1.96825	2.53605		1.96825	0.463182		1.96825	1.06532		1.96825	12.0066		1.96825	14.6088		1.96825	21.1105		1.96825	38.4212
1.96992	2.66003		1.96992	0.460302		1.96992	1.05869		1.96992	12.5936		1.96992	15.323		1.96992	22.1426		1.96992	40.2995
1.97158	2.79022		1.97158	0.459542		1.97158	1.05695		1.97158	13.21		1.97158	16.073		1.97158	23.2263		1.97158	42.2719
1.97325	2.92602		1.97325	0.45875		1.97325	1.05513		1.97325	13.8529		1.97325	16.8552		1.97325	24.3567		1.97325	44.3293
1.97492	3.06722		1.97492	0.463043		1.97492	1.065		1.97492	14.5214		1.97492	17.6686		1.97492	25.5321		1.97492	46.4684
1.97658	3.21299		1.97658	0.463229		1.97658	1.06543		1.97658	15.2115		1.97658	18.5083		1.97658	26.7455		1.97658	48.6769
1.97825	3.36292		1.97825	0.463563		1.97825	1.06619		1.97825	15.9213		1.97825	19.372		1.97825	27.9936		1.97825	50.9483
1.97992	3.51622		1.97992	0.462118		1.97992	1.06287		1.97992	16.6471		1.97992	20.255		1.97992	29.2696		1.97992	53.2707
1.98158	3.67274		1.98158	0.464923		1.98158	1.06932		1.98158	17.3881		1.98158	21.1566		1.98158	30.5725		1.98158	55.642
1.98325	3.83164		1.98325	0.46512		1.98325	1.06978		1.98325	18.1404		1.98325	22.072		1.98325	31.8952		1.98325	58.0493
1.98492	3.99277		1.98492	0.463191		1.98492	1.06534		1.98492	18.9033		1.98492	23.0002		1.98492	33.2365		1.98492	60.4904
1.98658	4.15485		1.98658	0.458456		1.98658	1.05445		1.98658	19.6706		1.98658	23.9339		1.98658	34.5857		1.98658	62.946
1.98825	4.31768		1.98825	0.461155		1.98825	1.06066		1.98825	20.4415		1.98825	24.8718		1.98825	35.9411		1.98825	65.4129
1.98992	4.48078		1.98992	0.460719		1.98992	1.05965		1.98992	21.2137		1.98992	25.8114		1.98992	37.2988		1.98992	67.8839
1.99158	4.64396		1.99158	0.460444		1.99158	1.05902		1.99158	21.9862		1.99158	26.7513		1.99158	38.6571		1.99158	70.356
1.99325	4.80621		1.99325	0.45598		1.99325	1.04875		1.99325	22.7544		1.99325	27.686		1.99325	40.0078		1.99325	72.8141
1.99492	4.96784		1.99492	0.459285		1.99492	1.05636		1.99492	23.5196		1.99492	28.6171		1.99492	41.3532		1.99492	75.2628
1.99658	5.12838		1.99658	0.459555		1.99658	1.05698		1.99658	24.2797		1.99658	29.5418		1.99658	42.6896		1.99658	77.695
1.99825	5.28765		1.99825	0.457999		1.99825	1.0534		1.99825	25.0337		1.99825	30.4593		1.99825	44.0153		1.99825	80.1079
1.99992	5.446		1.99992	0.46045		1.99992	1.05903		1.99992	25.7834		1.99992	31.3715		1.99992	45.3335		1.99992	82.507
2.00158	5.60326		2.00158	0.464048		2.00158	1.06731		2.00158	26.5279		2.00158	32.2773		2.00158	46.6425		2.00158	84.8894
2.00325	5.75929		2.00325	0.462003		2.00325	1.06261		2.00325	27.2666		2.00325	33.1761		2.00325	47.9413		2.00325	87.2532
2.00492	5.91485		2.00492	0.460951		2.00492	1.06019		2.00492	28.0031		2.00492	34.0722		2.00492	49.2363		2.00492	89.61
2.00658	6.07		2.00658	0.461474		2.00658	1.06139		2.00658	28.7376		2.00658	34.9659		2.00658	50.5277		2.00658	91.9604
2.00825	6.22427		2.00825	0.466324		2.00825	1.07255		2.00825	29.468		2.00825	35.8547		2.00825	51.812		2.00825	94.2978
2.00992	6.37908		2.00992	0.469777		2.00992	1.08049		2.00992	30.2009		2.00992	36.7464		2.00992	53.1006		2.00992	96.643
2.01158	6.53392		2.01158	0.468681		2.01158	1.07797		2.01158	30.934		2.01158	37.6384		2.01158	54.3895		2.01158	98.9889
2.01325	6.68972		2.01325	0.471282		2.01325	1.08395		2.01325	31.6717		2.01325	38.5358		2.01325	55.6864		2.01325	101.349
2.01492	6.84661		2.01492	0.473752		2.01492	1.08963		2.01492	32.4144		2.01492	39.4396		2.01492	56.9924		2.01492	103.726
2.01658	7.00548		2.01658	0.471596		2.01658	1.08467		2.01658	33.1666		2.01658	40.3547		2.01658	58.3148		2.01658	106.133
2.01825	7.167		2.01825	0.477657		2.01825	1.09861		2.01825	33.9312		2.01825	41.2852		2.01825	59.6593		2.01825	108.58
2.01992	7.33173		2.01992	0.48117		2.01992	1.10669		2.01992	34.7112		2.01992	42.2341		2.01992	61.0306		2.01992	111.076
2.02158	7.50106		2.02158	0.489093		2.02158	1.12491		2.02158	35.5128		2.02158	43.2095		2.02158	62.4402		2.02158	113.641
2.02325	7.67514		2.02325	0.49662		2.02325	1.14223		2.02325	36.337		2.02325	44.2123		2.02325	63.8892		2.02325	116.278
2.02492	7.8558		2.02492	0.503416		2.02492	1.15786		2.02492	37.1923		2.02492	45.253		2.02492	65.3931		2.02492	119.015
2.02658	8.0438		2.02658	0.506823		2.02658	1.16569		2.02658	38.0824		2.02658	46.336		2.02658	66.958		2.02658	121.864
2.02825	8.24112		2.02825	0.509816		2.02825	1.17258		2.02825	39.0166		2.02825	47.4726		2.02825	68.6006		2.02825	124.853
2.02992	8.44871		2.02992	0.518033		2.02992	1.19148		2.02992	39.9994		2.02992	48.6684		2.02992	70.3285		2.02992	127.998
2.03158	8.66873		2.03158	0.520874		2.03158	1.19801		2.03158	41.041		2.03158	49.9358		2.03158	72.16		2.03158	131.331
2.03325	8.90358		2.03325	0.53538		2.03325	1.23137		2.03325	42.1529		2.03325	51.2887		2.03325	74.115		2.03325	134.889
2.03492	9.1561		2.03492	0.542968		2.03492	1.24883		2.03492	43.3484		2.03492	52.7433		2.03492	76.217		2.03492	138.715
2.03658	9.42917		2.03658	0.556954		2.03658	1.28099		2.03658	44.6412		2.03658	54.3163		2.03658	78.4901		2.03658	142.852
2.03825	9.72663		2.03825	0.572792		2.03825	1.31742		2.03825	46.0495		2.03825	56.0298		2.03825	80.9662		2.03825	147.358
2.03992	10.0537		2.03992	0.585036		2.03992	1.34558		2.03992	47.598		2.03992	57.9139		2.03992	83.6888		2.03992	152.314
2.04158	10.4159		2.04158	0.593402		2.04158	1.36482		2.04158	49.3126		2.04158	60.0001		2.04158	86.7034		2.04158	157.8
2.04325	10.8201		2.04325	0.604076		2.04325	1.38937		2.04325	51.2263		2.04325	62.3285		2.04325	90.0682		2.04325	163.924
2.04492	11.2744		2.04492	0.616908		2.04492	1.41889		2.04492	53.3772		2.04492	64.9456		2.04492	93.85		2.04492	170.807
2.04658	11.7898		2.04658	0.630133		2.04658	1.44931		2.04658	55.8174		2.04658	67.9147		2.04658	98.1405		2.04658	178.616
2.04825	12.3792		2.04825	0.647237		2.04825	1.48865		2.04825	58.6076		2.04825	71.3096		2.04825	103.046		2.04825	187.544
2.04992	13.0595		2.04992	0.665484		2.04992	1.53061		2.04992	61.8285		2.04992	75.2286		2.04992	108.709		2.04992	197.851
2.05158	13.8532		2.05158	0.680688		2.05158	1.56558		2.05158	65.586		2.05158	79.8005		2.05158	115.316		2.05158	209.875
2.05325	14.7884		2.05325	0.697284		2.05325	1.60375		2.05325	70.0137		2.05325	85.1878		2.05325	123.101		2.05325	224.044
2.05492	15.9037		2.05492	0.709878		2.05492	1.63272		2.05492	75.2939		2.05492	91.6124		2.05492	132.385		2.05492	240.941
2.05658	17.2507		2.05658	0.721677		2.05658	1.65986		2.05658	81.6712		2.05658	99.3718		2.05658	143.598		2.05658	261.348
2.05825	18.8958		2.05825	0.734268		2.05825	1.68882		2.05825	89.4598		2.05825	108.848		2.05825	157.292		2.05825	286.271
2.05992	20.9233		2.05992	0.744036		2.05992	1.71128		2.05992	99.0586		2.05992	120.528		2.05992	174.169		2.05992	316.988
2.06158	23.4291		2.06158	0.755676		2.06158	1.73805		2.06158	110.922		2.06158	134.962		2.06158	195.028		2.06158	354.951
2.06325	26.5095		2.06325	0.765631		2.06325	1.76095		2.06325	125.506		2.06325	152.707		2.06325	220.67		2.06325	401.62
2.06492	30.2385		2.06492	0.77682		2.06492	1.78669		2.06492	143.16		2.06492	174.188		2.06492	251.711		2.06492	458.113
2.06658	34.6372		2.06658	0.780157		2.06658	1.79436		2.06658	163.986		2.06658	199.526		2.06658	288.327		2.06658	524.754
2.06825	39.6462		2.06825	0.784092		2.06825	1.80341		2.06825	187.7		2.06825	228.38		2.06825	330.022		2.06825	600.64
2.06992	45.0986		2.06992	0.78594		2.06992	1.80766		2.06992	213.514		2.06992	259.788		2.06992	375.409		2.06992	683.244
2.07158	50.712		2.07158	0.780852		2.07158	1.79596		2.07158	240.09		2.07158	292.124		2.07158	422.136		2.07158	768.287
2.07325	56.1013		2.07325	0.776805		2.07325	1.78665		2.07325	265.605		2.07325	323.169		2.07325	466.997		2.07325	849.935
2.07492	60.8206		2.07492	0.776085		2.07492	1.785		2.07492	287.948		2.07492	350.354		2.07492	506.281		2.07492	921.432
2.07658	64.4247		2.07658	0.764582		2.07658	1.75854		2.07658	305.011		2.07658	371.116		2.07658	536.283		2.07658	976.035
2.07825	66.5407		2.07825	0.752913		2.07825	1.7317		2.07825	315.029		2.07825	383.305		2.07825	553.897		2.07825	1008.09
2.07992	66.9294		2.07992	0.732548		2.07992	1.68486		2.07992	316.869		2.07992	385.544		2.07992	557.132		2.07992	1013.98
2.08158	65.5309		2.08158	0.713418		2.08158	1.64086		2.08158	310.248		2.08158	377.488		2.08158	545.491		2.08158	992.793
2.08325	62.473		2.08325	0.690849		2.08325	1.58895		2.08325	295.771		2.08325	359.873		2.08325	520.036		2.08325	946.466
2.08492	58.051		2.08492	0.663236		2.08492	1.52544		2.08492	274.835		2.08492	334.4		2.08492	483.226		2.08492	879.472
2.08658	52.6731		2.08658	0.642074		2.08658	1.47677		2.08658	249.374		2.08658	303.421		2.08658	438.461		2.08658	797.998
2.08825	46.7901		2.08825	0.614921		2.08825	1.41432		2.08825	221.522		2.08825	269.532		2.08825	389.489		2.08825	708.869
2.08992	40.8266		2.08992	0.588481		2.08992	1.35351		2.08992	193.288		2.08992	235.18		2.08992	339.847		2.08992	618.522
2.09158	35.1311		2.09158	0.560365		2.09158	1.28884		2.09158	166.324		2.09158	202.371		2.09158	292.438		2.09158	532.237
2.09325	29.9473		2.09325	0.527059		2.09325	1.21224		2.09325	141.782		2.09325	172.51		2.09325	249.287		2.09325	453.701
2.09492	25.415		2.09492	0.494454		2.09492	1.13724		2.09492	120.324		2.09492	146.402		2.09492	211.559		2.09492	385.037
2.09658	21.5789		2.09658	0.457664		2.09658	1.05263		2.09658	102.163		2.09658	124.304		2.09658	179.627		2.09658	326.92
2.09825	18.4145		2.09825	0.431261		2.09825	0.9919		2.09825	87.1813		2.09825	106.076		2.09825	153.286		2.09825	278.98
2.09992	15.8532		2.09992	0.400834		2.09992	0.921918		2.09992	75.055		2.09992	91.3217		2.09992	131.965		2.09992	240.176
2.10158	13.8053		2.10158	0.373631		2.10158	0.859351		2.10158	65.3596		2.10158	79.525		2.10158	114.918		2.10158	209.151
2.10325	12.1776		2.10325	0.350292		2.10325	0.805672		2.10325	57.6531		2.10325	70.1483		2.10325	101.368		2.10325	184.49
2.10492	10.8835		2.10492	0.327803		2.10492	0.753947		2.10492	51.5267		2.10492	62.694		2.10492	90.5963		2.10492	164.885
2.10658	9.84929		2.10658	0.306236		2.10658	0.704343		2.10658	46.6302		2.10658	56.7364		2.10658	81.9872		2.10658	149.217
2.10825	9.01515		2.10825	0.285498		2.10825	0.656645		2.10825	42.6811		2.10825	51.9314		2.10825	75.0437		2.10825	136.579
2.10992	8.33445		2.10992	0.270197		2.10992	0.621453		2.10992	39.4584		2.10992	48.0102		2.10992	69.3774		2.10992	126.267
2.11158	7.7717		2.11158	0.255343		2.11158	0.587289		2.11158	36.7942		2.11158	44.7685		2.11158	64.693		2.11158	117.741
2.11325	7.3		2.11325	0.242351		2.11325	0.557407		2.11325	34.561		2.11325	42.0514		2.11325	60.7665		2.11325	110.595
2.11492	6.89976		2.11492	0.232822		2.11492	0.535491		2.11492	32.666		2.11492	39.7458		2.11492	57.4348		2.11492	104.531
2.11658	6.55623		2.11658	0.224196		2.11658	0.515651		2.11658	31.0396		2.11658	37.7669		2.11658	54.5752		2.11658	99.3269
2.11825	6.2588		2.11825	0.218987		2.11825	0.50367		2.11825	29.6315		2.11825	36.0535		2.11825	52.0993		2.11825	94.8208
2.11992	5.99905		2.11992	0.218266		2.11992	0.502012		2.11992	28.4018		2.11992	34.5573		2.11992	49.9372		2.11992	90.8856
2.12158	5.7713		2.12158	0.209842		2.12158	0.482637		2.12158	27.3235		2.12158	33.2453		2.12158	48.0413		2.12158	87.4352
2.12325	5.56972		2.12325	0.207086		2.12325	0.476298		2.12325	26.3691		2.12325	32.0841		2.12325	46.3633		2.12325	84.3812
2.12492	5.39121		2.12492	0.211531		2.12492	0.486521		2.12492	25.524		2.12492	31.0558		2.12492	44.8773		2.12492	81.6768
2.12658	5.23248		2.12658	0.21286		2.12658	0.489578		2.12658	24.7725		2.12658	30.1414		2.12658	43.556		2.12658	79.272
2.12825	5.0905		2.12825	0.219321		2.12825	0.504438		2.12825	24.1003		2.12825	29.3236		2.12825	42.3742		2.12825	77.1211
2.12992	4.96381		2.12992	0.220424		2.12992	0.506975		2.12992	23.5005		2.12992	28.5938		2.12992	41.3196		2.12992	75.2017
2.13158	4.85056		2.13158	0.229811		2.13158	0.528565		2.13158	22.9644		2.13158	27.9414		2.13158	40.3769		2.13158	73.4859
2.13325	4.74904		2.13325	0.236247		2.13325	0.543368		2.13325	22.4838		2.13325	27.3567		2.13325	39.5319		2.13325	71.948
2.13492	4.65803		2.13492	0.243733		2.13492	0.560586		2.13492	22.0528		2.13492	26.8324		2.13492	38.7742		2.13492	70.5691
2.13658	4.57631		2.13658	0.249783		2.13658	0.574501		2.13658	21.666		2.13658	26.3616		2.13658	38.094		2.13658	69.3311
2.13825	4.50333		2.13825	0.257443		2.13825	0.592119		2.13825	21.3205		2.13825	25.9412		2.13825	37.4865		2.13825	68.2255
2.13992	4.43785		2.13992	0.271055		2.13992	0.623426		2.13992	21.0105		2.13992	25.5641		2.13992	36.9415		2.13992	67.2335
2.14158	4.38003		2.14158	0.283155		2.14158	0.651257		2.14158	20.7367		2.14158	25.231		2.14158	36.4602		2.14158	66.3575
2.14325	4.32886		2.14325	0.295628		2.14325	0.679944		2.14325	20.4944		2.14325	24.9362		2.14325	36.0342		2.14325	65.5822
2.14492	4.28358		2.14492	0.311208		2.14492	0.715778		2.14492	20.2801		2.14492	24.6754		2.14492	35.6573		2.14492	64.8962
2.14658	4.24413		2.14658	0.327212		2.14658	0.752588		2.14658	20.0933		2.14658	24.4481		2.14658	35.3289		2.14658	64.2985
2.14825	4.21007		2.14825	0.346401		2.14825	0.796722		2.14825	19.932		2.14825	24.2519		2.14825	35.0453		2.14825	63.7825
2.14992	4.18108		2.14992	0.370875		2.14992	0.853012		2.14992	19.7948		2.14992	24.085		2.14992	34.8041		2.14992	63.3434
2.15158	4.15637		2.15158	0.391113		2.15158	0.89956		2.15158	19.6778		2.15158	23.9426		2.15158	34.5983		2.15158	62.9689
2.15325	4.13656		2.15325	0.408924		2.15325	0.940525		2.15325	19.584		2.15325	23.8285		2.15325	34.4335		2.15325	62.6689
2.15492	4.12114		2.15492	0.434994		2.15492	1.00049		2.15492	19.511		2.15492	23.7397		2.15492	34.3051		2.15492	62.4353
2.15658	4.10975		2.15658	0.460026		2.15658	1.05806		2.15658	19.4571		2.15658	23.674		2.15658	34.2103		2.15658	62.2627
2.15825	4.10251		2.15825	0.481965		2.15825	1.10852		2.15825	19.4228		2.15825	23.6323		2.15825	34.15		2.15825	62.153
2.15992	4.09922		2.15992	0.513364		2.15992	1.18074		2.15992	19.4073		2.15992	23.6134		2.15992	34.1227		2.15992	62.1032
2.16158	4.09943		2.16158	0.544657		2.16158	1.25271		2.16158	19.4082		2.16158	23.6146		2.16158	34.1244		2.16158	62.1064
2.16325	4.10345		2.16325	0.579632		2.16325	1.33315		2.16325	19.4273		2.16325	23.6377		2.16325	34.1578		2.16325	62.1673
2.16492	4.11117		2.16492	0.616902		2.16492	1.41887		2.16492	19.4638		2.16492	23.6822		2.16492	34.2221		2.16492	62.2842
2.16658	4.12188		2.16658	0.664678		2.16658	1.52876		2.16658	19.5145		2.16658	23.7439		2.16658	34.3113		2.16658	62.4465
2.16825	4.13599		2.16825	0.710133		2.16825	1.63331		2.16825	19.5813		2.16825	23.8252		2.16825	34.4287		2.16825	62.6602
2.16992	4.15324		2.16992	0.766339		2.16992	1.76258		2.16992	19.663		2.16992	23.9246		2.16992	34.5723		2.16992	62.9216
2.17158	4.17345		2.17158	0.828614		2.17158	1.90581		2.17158	19.7587		2.17158	24.041		2.17158	34.7406		2.17158	63.2278
2.17325	4.19668		2.17325	0.89541		2.17325	2.05944		2.17325	19.8686		2.17325	24.1748		2.17325	34.9339		2.17325	63.5797
2.17492	4.22255		2.17492	0.971966		2.17492	2.23552		2.17492	19.9912		2.17492	24.3238		2.17492	35.1493		2.17492	63.9717
2.17658	4.25072		2.17658	1.05314		2.17658	2.42223		2.17658	20.1245		2.17658	24.4861		2.17658	35.3837		2.17658	64.3984
2.17825	4.28164		2.17825	1.14491		2.17825	2.6333		2.17825	20.2709		2.17825	24.6642		2.17825	35.6412		2.17825	64.8669
2.17992	4.31482		2.17992	1.24973		2.17992	2.87439		2.17992	20.428		2.17992	24.8553		2.17992	35.9173		2.17992	65.3696
2.18158	4.34992		2.18158	1.36449		2.18158	3.13833		2.18158	20.5941		2.18158	25.0575		2.18158	36.2095		2.18158	65.9012
2.18325	4.38727		2.18325	1.4951		2.18325	3.43874		2.18325	20.771		2.18325	25.2727		2.18325	36.5204		2.18325	66.4671
2.18492	4.42619		2.18492	1.64554		2.18492	3.78474		2.18492	20.9552		2.18492	25.4969		2.18492	36.8444		2.18492	67.0568
2.18658	4.46668		2.18658	1.80821		2.18658	4.15889		2.18658	21.1469		2.18658	25.7301		2.18658	37.1814		2.18658	67.6702
2.18825	4.50849		2.18825	1.99119		2.18825	4.57973		2.18825	21.3449		2.18825	25.971		2.18825	37.5295		2.18825	68.3036
2.18992	4.55081		2.18992	2.19379		2.18992	5.04571		2.18992	21.5452		2.18992	26.2147		2.18992	37.8817		2.18992	68.9447
2.19158	4.5941		2.19158	2.43307		2.19158	5.59605		2.19158	21.7502		2.19158	26.4641		2.19158	38.2421		2.19158	69.6005
2.19325	4.6373		2.19325	2.70369		2.19325	6.21849		2.19325	21.9547		2.19325	26.713		2.19325	38.6017		2.19325	70.2551
2.19492	4.68096		2.19492	3.00866		2.19492	6.91992		2.19492	22.1614		2.19492	26.9644		2.19492	38.9651		2.19492	70.9165
2.19658	4.72457		2.19658	3.35695		2.19658	7.72098		2.19658	22.3679		2.19658	27.2157		2.19658	39.3281		2.19658	71.5772
2.19825	4.76752		2.19825	3.75349		2.19825	8.63303		2.19825	22.5712		2.19825	27.4631		2.19825	39.6856		2.19825	72.2279
2.19992	4.80989		2.19992	4.214		2.19992	9.69219		2.19992	22.7718		2.19992	27.7072		2.19992	40.0384		2.19992	72.8699
2.20158	4.85105		2.20158	4.74247		2.20158	10.9077		2.20158	22.9667		2.20158	27.9443		2.20158	40.381		2.20158	73.4934
2.20325	4.89091		2.20325	5.35287		2.20325	12.3116		2.20325	23.1554		2.20325	28.1739		2.20325	40.7128		2.20325	74.0972
2.20492	4.9295		2.20492	6.05966		2.20492	13.9372		2.20492	23.3381		2.20492	28.3962		2.20492	41.0341		2.20492	74.682
2.20658	4.96645		2.20658	6.86823		2.20658	15.7969		2.20658	23.513		2.20658	28.609		2.20658	41.3416		2.20658	75.2417
2.20825	5.00166		2.20825	7.80417		2.20825	17.9496		2.20825	23.6797		2.20825	28.8118		2.20825	41.6347		2.20825	75.7751
2.20992	5.03476		2.20992	8.88483		2.20992	20.4351		2.20992	23.8364		2.20992	29.0025		2.20992	41.9102		2.20992	76.2766
2.21158	5.06615		2.21158	10.1289		2.21158	23.2964		2.21158	23.985		2.21158	29.1833		2.21158	42.1715		2.21158	76.7521
2.21325	5.09471		2.21325	11.5507		2.21325	26.5666		2.21325	24.1203		2.21325	29.3479		2.21325	42.4093		2.21325	77.1849
2.21492	5.12082		2.21492	13.1671		2.21492	30.2842		2.21492	24.2439		2.21492	29.4983		2.21492	42.6266		2.21492	77.5805
2.21658	5.1445		2.21658	14.9995		2.21658	34.4988		2.21658	24.356		2.21658	29.6346		2.21658	42.8237		2.21658	77.9391
2.21825	5.16586		2.21825	17.0681		2.21825	39.2567		2.21825	24.4571		2.21825	29.7577		2.21825	43.0015		2.21825	78.2627
2.21992	5.18421		2.21992	19.3777		2.21992	44.5687		2.21992	24.544		2.21992	29.8634		2.21992	43.1542		2.21992	78.5407
2.22158	5.20007		2.22158	21.942		2.22158	50.4665		2.22158	24.6191		2.22158	29.9548		2.22158	43.2863		2.22158	78.7811
2.22325	5.21358		2.22325	24.7634		2.22325	56.9559		2.22325	24.6831		2.22325	30.0326		2.22325	43.3988		2.22325	78.9858
2.22492	5.2244		2.22492	27.8472		2.22492	64.0485		2.22492	24.7343		2.22492	30.0949		2.22492	43.4888		2.22492	79.1497
2.22658	5.23354		2.22658	31.1931		2.22658	71.7441		2.22658	24.7776		2.22658	30.1476		2.22658	43.5649		2.22658	79.2882
2.22825	5.24052		2.22825	34.7843		2.22825	80.0038		2.22825	24.8106		2.22825	30.1878		2.22825	43.623		2.22825	79.3939
2.22992	5.24596		2.22992	38.6049		2.22992	88.7914		2.22992	24.8363		2.22992	30.2191		2.22992	43.6683		2.22992	79.4763
2.23158	5.25014		2.23158	42.6253		2.23158	98.0383		2.23158	24.8561		2.23158	30.2432		2.23158	43.7031		2.23158	79.5396
2.23325	5.25348		2.23325	46.8139		2.23325	107.672		2.23325	24.8719		2.23325	30.2624		2.23325	43.7309		2.23325	79.5902
2.23492	5.25624		2.23492	51.1353		2.23492	117.611		2.23492	24.885		2.23492	30.2784		2.23492	43.7539		2.23492	79.6321
2.23658	5.25892		2.23658	55.5393		2.23658	127.74		2.23658	24.8977		2.23658	30.2938		2.23658	43.7762		2.23658	79.6727
2.23825	5.26202		2.23825	59.9791		2.23825	137.952		2.23825	24.9124		2.23825	30.3116		2.23825	43.802		2.23825	79.7196
2.23992	5.26511		2.23992	64.4071		2.23992	148.136		2.23992	24.927		2.23992	30.3294		2.23992	43.8277		2.23992	79.7664
2.24158	5.26919		2.24158	68.7623		2.24158	158.153		2.24158	24.9463		2.24158	30.353		2.24158	43.8617		2.24158	79.8283
2.24325	5.27465		2.24325	72.9892		2.24325	167.875		2.24325	24.9721		2.24325	30.3844		2.24325	43.9071		2.24325	79.9109
2.24492	5.28167		2.24492	77.0452		2.24492	177.204		2.24492	25.0054		2.24492	30.4248		2.24492	43.9655		2.24492	80.0173
2.24658	5.29086		2.24658	80.8643		2.24658	185.988		2.24658	25.0489		2.24658	30.4778		2.24658	44.0421		2.24658	80.1566
2.24825	5.30203		2.24825	84.4043		2.24825	194.13		2.24825	25.1018		2.24825	30.5421		2.24825	44.135		2.24825	80.3257
2.24992	5.31588		2.24992	87.6216		2.24992	201.53		2.24992	25.1674		2.24992	30.6219		2.24992	44.2503		2.24992	80.5356
2.25158	5.33205		2.25158	90.4738		2.25158	208.09		2.25158	25.2439		2.25158	30.715		2.25158	44.3849		2.25158	80.7805
2.25325	5.35144		2.25325	92.9394		2.25325	213.761		2.25325	25.3357		2.25325	30.8267		2.25325	44.5463		2.25325	81.0743
2.25492	5.37367		2.25492	94.9865		2.25492	218.469		2.25492	25.4409		2.25492	30.9548		2.25492	44.7313		2.25492	81.411
2.25658	5.39876		2.25658	96.5983		2.25658	222.176		2.25658	25.5597		2.25658	31.0993		2.25658	44.9402		2.25658	81.7912
2.25825	5.42728		2.25825	97.7661		2.25825	224.862		2.25825	25.6948		2.25825	31.2636		2.25825	45.1777		2.25825	82.2233
2.25992	5.45877		2.25992	98.4923		2.25992	226.532		2.25992	25.8439		2.25992	31.445		2.25992	45.4398		2.25992	82.7004
2.26158	5.49366		2.26158	98.7712		2.26158	227.174		2.26158	26.0091		2.26158	31.646		2.26158	45.7302		2.26158	83.229
2.26325	5.53172		2.26325	98.6272		2.26325	226.843		2.26325	26.1892		2.26325	31.8652		2.26325	46.047		2.26325	83.8055
2.26492	5.5731		2.26492	98.0712		2.26492	225.564		2.26492	26.3852		2.26492	32.1036		2.26492	46.3915		2.26492	84.4325
2.26658	5.61703		2.26658	97.1212		2.26658	223.379		2.26658	26.5931		2.26658	32.3567		2.26658	46.7572		2.26658	85.098
2.26825	5.66429		2.26825	95.8006		2.26825	220.341		2.26825	26.8169		2.26825	32.6289		2.26825	47.1505		2.26825	85.814
2.26992	5.71409		2.26992	94.1606		2.26992	216.569		2.26992	27.0526		2.26992	32.9157		2.26992	47.5651		2.26992	86.5684
2.27158	5.76634		2.27158	92.2153		2.27158	212.095		2.27158	27.3		2.27158	33.2167		2.27158	48		2.27158	87.36
2.27325	5.82149		2.27325	90.01		2.27325	207.023		2.27325	27.5611		2.27325	33.5344		2.27325	48.4591		2.27325	88.1956
2.27492	5.87869		2.27492	87.5798		2.27492	201.434		2.27492	27.8319		2.27492	33.864		2.27492	48.9353		2.27492	89.0622
2.27658	5.93812		2.27658	84.9497		2.27658	195.384		2.27658	28.1133		2.27658	34.2063		2.27658	49.4299		2.27658	89.9625
2.27825	5.99893		2.27825	82.1614		2.27825	188.971		2.27825	28.4012		2.27825	34.5566		2.27825	49.9362		2.27825	90.8838
2.27992	6.06106		2.27992	79.2521		2.27992	182.28		2.27992	28.6953		2.27992	34.9144		2.27992	50.4533		2.27992	91.825
2.28158	6.12458		2.28158	76.2527		2.28158	175.381		2.28158	28.9961		2.28158	35.2804		2.28158	50.9821		2.28158	92.7874
2.28325	6.1889		2.28325	73.18		2.28325	168.314		2.28325	29.3006		2.28325	35.6509		2.28325	51.5175		2.28325	93.7618
2.28492	6.25359		2.28492	70.0735		2.28492	161.169		2.28492	29.6069		2.28492	36.0236		2.28492	52.056		2.28492	94.742
2.28658	6.31864		2.28658	66.9578		2.28658	154.003		2.28658	29.9148		2.28658	36.3983		2.28658	52.5975		2.28658	95.7274
2.28825	6.38318		2.28825	63.8508		2.28825	146.857		2.28825	30.2204		2.28825	36.77		2.28825	53.1347		2.28825	96.7052
2.28992	6.44686		2.28992	60.7774		2.28992	139.788		2.28992	30.5218		2.28992	37.1368		2.28992	53.6648		2.28992	97.6699
2.29158	6.50917		2.29158	57.7554		2.29158	132.837		2.29158	30.8168		2.29158	37.4958		2.29158	54.1834		2.29158	98.6139
2.29325	6.56937		2.29325	54.7979		2.29325	126.035		2.29325	31.1019		2.29325	37.8426		2.29325	54.6846		2.29325	99.526
2.29492	6.62666		2.29492	51.9159		2.29492	119.407		2.29492	31.3731		2.29492	38.1726		2.29492	55.1615		2.29492	100.394
2.29658	6.68026		2.29658	49.129		2.29658	112.997		2.29658	31.6268		2.29658	38.4813		2.29658	55.6076		2.29658	101.206
2.29825	6.73001		2.29825	46.441		2.29825	106.814		2.29825	31.8624		2.29825	38.7679		2.29825	56.0218		2.29825	101.96
2.29992	6.77488		2.29992	43.8561		2.29992	100.869		2.29992	32.0748		2.29992	39.0264		2.29992	56.3953		2.29992	102.639
2.30158	6.81359		2.30158	41.3781		2.30158	95.1696		2.30158	32.2581		2.30158	39.2494		2.30158	56.7175		2.30158	103.226
2.30325	6.84517		2.30325	39.0118		2.30325	89.7272		2.30325	32.4076		2.30325	39.4313		2.30325	56.9804		2.30325	103.704
2.30492	6.86873		2.30492	36.757		2.30492	84.5411		2.30492	32.5192		2.30492	39.567		2.30492	57.1766		2.30492	104.061
2.30658	6.88349		2.30658	34.6174		2.30658	79.6201		2.30658	32.589		2.30658	39.652		2.30658	57.2994		2.30658	104.285
2.30825	6.88806		2.30825	32.5874		2.30825	74.9511		2.30825	32.6107		2.30825	39.6784		2.30825	57.3374		2.30825	104.354
2.30992	6.88157		2.30992	30.6693		2.30992	70.5393		2.30992	32.5799		2.30992	39.641		2.30992	57.2834		2.30992	104.256
2.31158	6.86272		2.31158	28.8611		2.31158	66.3805		2.31158	32.4907		2.31158	39.5324		2.31158	57.1265		2.31158	103.97
2.31325	6.83072		2.31325	27.1548		2.31325	62.4561		2.31325	32.3392		2.31325	39.3481		2.31325	56.8601		2.31325	103.485
2.31492	6.78505		2.31492	25.5584		2.31492	58.7844		2.31492	32.123		2.31492	39.085		2.31492	56.48		2.31492	102.794
2.31658	6.72503		2.31658	24.0571		2.31658	55.3313		2.31658	31.8388		2.31658	38.7392		2.31658	55.9803		2.31658	101.884
2.31825	6.65053		2.31825	22.6538		2.31825	52.1036		2.31825	31.4861		2.31825	38.3101		2.31825	55.3602		2.31825	100.756
2.31992	6.56131		2.31992	21.3362		2.31992	49.0734		2.31992	31.0637		2.31992	37.7961		2.31992	54.6175		2.31992	99.4038
2.32158	6.45768		2.32158	20.1072		2.32158	46.2465		2.32158	30.5731		2.32158	37.1992		2.32158	53.7548		2.32158	97.8338
2.32325	6.34002		2.32325	18.9611		2.32325	43.6105		2.32325	30.0161		2.32325	36.5214		2.32325	52.7755		2.32325	96.0514
2.32492	6.20969		2.32492	17.891		2.32492	41.1492		2.32492	29.399		2.32492	35.7707		2.32492	51.6906		2.32492	94.0769
2.32658	6.06744		2.32658	16.8996		2.32658	38.869		2.32658	28.7255		2.32658	34.9512		2.32658	50.5064		2.32658	91.9216
2.32825	5.91466		2.32825	15.9761		2.32825	36.7449		2.32825	28.0022		2.32825	34.0712		2.32825	49.2347		2.32825	89.6072
2.32992	5.75274		2.32992	15.1079		2.32992	34.7481		2.32992	27.2356		2.32992	33.1384		2.32992	47.8868		2.32992	87.154
2.33158	5.58335		2.33158	14.3041		2.33158	32.8993		2.33158	26.4337		2.33158	32.1627		2.33158	46.4768		2.33158	84.5878
2.33325	5.40858		2.33325	13.5598		2.33325	31.1876		2.33325	25.6062		2.33325	31.1559		2.33325	45.022		2.33325	81.94
2.33492	5.23022		2.33492	12.8625		2.33492	29.5838		2.33492	24.7618		2.33492	30.1285		2.33492	43.5373		2.33492	79.2378
2.33658	5.05015		2.33658	12.2214		2.33658	28.1092		2.33658	23.9093		2.33658	29.0912		2.33658	42.0384		2.33658	76.5098
2.33825	4.86949		2.33825	11.6283		2.33825	26.7452		2.33825	23.054		2.33825	28.0505		2.33825	40.5345		2.33825	73.7728
2.33992	4.68992		2.33992	11.072		2.33992	25.4656		2.33992	22.2038		2.33992	27.0161		2.33992	39.0397		2.33992	71.0523
2.34158	4.51345		2.34158	10.5476		2.34158	24.2595		2.34158	21.3683		2.34158	25.9995		2.34158	37.5707		2.34158	68.3787
2.34325	4.34061		2.34325	10.0692		2.34325	23.1591		2.34325	20.5501		2.34325	25.0039		2.34325	36.132		2.34325	65.7602
2.34492	4.17258		2.34492	9.63107		2.34492	22.1515		2.34492	19.7546		2.34492	24.036		2.34492	34.7333		2.34492	63.2146
2.34658	4.00979		2.34658	9.22799		2.34658	21.2244		2.34658	18.9838		2.34658	23.0982		2.34658	33.3782		2.34658	60.7483
2.34825	3.85343		2.34825	8.8525		2.34825	20.3608		2.34825	18.2436		2.34825	22.1975		2.34825	32.0766		2.34825	58.3795
2.34992	3.7027		2.34992	8.50278		2.34992	19.5564		2.34992	17.53		2.34992	21.3292		2.34992	30.8219		2.34992	56.0958
2.35158	3.55878		2.35158	8.18708		2.35158	18.8303		2.35158	16.8486		2.35158	20.5002		2.35158	29.6239		2.35158	53.9155
2.35325	3.42115		2.35325	7.90122		2.35325	18.1728		2.35325	16.197		2.35325	19.7074		2.35325	28.4782		2.35325	51.8304
2.35492	3.29007		2.35492	7.64912		2.35492	17.593		2.35492	15.5764		2.35492	18.9523		2.35492	27.3871		2.35492	49.8446
2.35658	3.165		2.35658	7.41631		2.35658	17.0575		2.35658	14.9843		2.35658	18.2319		2.35658	26.346		2.35658	47.9498
2.35825	3.04641		2.35825	7.21602		2.35825	16.5968		2.35825	14.4228		2.35825	17.5487		2.35825	25.3588		2.35825	46.1531
2.35992	2.93336		2.35992	7.0398		2.35992	16.1915		2.35992	13.8876		2.35992	16.8975		2.35992	24.4178		2.35992	44.4404
2.36158	2.82594		2.36158	6.89022		2.36158	15.8475		2.36158	13.3791		2.36158	16.2787		2.36158	23.5236		2.36158	42.813
2.36325	2.72367		2.36325	6.7648		2.36325	15.559		2.36325	12.8949		2.36325	15.6896		2.36325	22.6723		2.36325	41.2636
2.36492	2.62634		2.36492	6.67099		2.36492	15.3433		2.36492	12.4341		2.36492	15.1289		2.36492	21.8621		2.36492	39.789
2.36658	2.53374		2.36658	6.59537		2.36658	15.1694		2.36658	11.9957		2.36658	14.5955		2.36658	21.0913		2.36658	38.3862
2.36825	2.44554		2.36825	6.54385		2.36825	15.0508		2.36825	11.5781		2.36825	14.0874		2.36825	20.3571		2.36825	37.0499
2.36992	2.36149		2.36992	6.51832		2.36992	14.9921		2.36992	11.1802		2.36992	13.6033		2.36992	19.6575		2.36992	35.7766
2.37158	2.28142		2.37158	6.51625		2.37158	14.9874		2.37158	10.8011		2.37158	13.142		2.37158	18.9909		2.37158	34.5635
2.37325	2.20487		2.37325	6.5475		2.37325	15.0592		2.37325	10.4387		2.37325	12.7011		2.37325	18.3537		2.37325	33.4038
2.37492	2.13219		2.37492	6.59632		2.37492	15.1715		2.37492	10.0946		2.37492	12.2824		2.37492	17.7487		2.37492	32.3026
2.37658	2.06241		2.37658	6.67003		2.37658	15.3411		2.37658	9.76421		2.37658	11.8804		2.37658	17.1678		2.37658	31.2455
2.37825	1.99601		2.37825	6.76226		2.37825	15.5532		2.37825	9.44986		2.37825	11.4979		2.37825	16.6151		2.37825	30.2396
2.37992	1.93228		2.37992	6.87564		2.37992	15.814		2.37992	9.14815		2.37992	11.1308		2.37992	16.0847		2.37992	29.2741
2.38158	1.87158		2.38158	6.99991		2.38158	16.0998		2.38158	8.86077		2.38158	10.7812		2.38158	15.5794		2.38158	28.3545
2.38325	1.81352		2.38325	7.15103		2.38325	16.4474		2.38325	8.58588		2.38325	10.4467		2.38325	15.0961		2.38325	27.4748
2.38492	1.75801		2.38492	7.31306		2.38492	16.82		2.38492	8.32306		2.38492	10.1269		2.38492	14.6339		2.38492	26.6338
2.38658	1.70461		2.38658	7.49174		2.38658	17.231		2.38658	8.07026		2.38658	9.81933		2.38658	14.1895		2.38658	25.8248
2.38825	1.65355		2.38825	7.67953		2.38825	17.6629		2.38825	7.82852		2.38825	9.5252		2.38825	13.7644		2.38825	25.0513
2.38992	1.6049		2.38992	7.88065		2.38992	18.1255		2.38992	7.59819		2.38992	9.24495		2.38992	13.3595		2.38992	24.3142
2.39158	1.5585		2.39158	8.09343		2.39158	18.6149		2.39158	7.37851		2.39158	8.97766		2.39158	12.9732		2.39158	23.6112
2.39325	1.51405		2.39325	8.31039		2.39325	19.1139		2.39325	7.16807		2.39325	8.72161		2.39325	12.6032		2.39325	22.9378
2.39492	1.4716		2.39492	8.53111		2.39492	19.6215		2.39492	6.9671		2.39492	8.47707		2.39492	12.2498		2.39492	22.2947
2.39658	1.4311		2.39658	8.75655		2.39658	20.1401		2.39658	6.77536		2.39658	8.24378		2.39658	11.9127		2.39658	21.6811
2.39825	1.39251		2.39825	8.98367		2.39825	20.6625		2.39825	6.59269		2.39825	8.02152		2.39825	11.5915		2.39825	21.0966
2.39992	1.35581		2.39992	9.21134		2.39992	21.1861		2.39992	6.4189		2.39992	7.81007		2.39992	11.286		2.39992	20.5405
2.40158	1.32087		2.40158	9.43082		2.40158	21.6909		2.40158	6.25351		2.40158	7.60883		2.40158	10.9952		2.40158	20.0112
2.40325	1.28791		2.40325	9.64846		2.40325	22.1915		2.40325	6.09744		2.40325	7.41894		2.40325	10.7208		2.40325	19.5118
2.40492	1.25668		2.40492	9.86327		2.40492	22.6855		2.40492	5.9496		2.40492	7.23906		2.40492	10.4608		2.40492	19.0387
2.40658	1.22669		2.40658	10.0705		2.40658	23.1621		2.40658	5.80762		2.40658	7.0663		2.40658	10.2112		2.40658	18.5844
2.40825	1.1984		2.40825	10.2754		2.40825	23.6334		2.40825	5.67366		2.40825	6.90331		2.40825	9.97566		2.40825	18.1557
2.40992	1.17181		2.40992	10.4677		2.40992	24.0758		2.40992	5.54781		2.40992	6.75018		2.40992	9.75439		2.40992	17.753
2.41158	1.14642		2.41158	10.6558		2.41158	24.5083		2.41158	5.42759		2.41158	6.60391		2.41158	9.54302		2.41158	17.3683
2.41325	1.12238		2.41325	10.8357		2.41325	24.9222		2.41325	5.31378		2.41325	6.46544		2.41325	9.34291		2.41325	17.0041
2.41492	1.09957		2.41492	11.0099		2.41492	25.3229		2.41492	5.20578		2.41492	6.33403		2.41492	9.15303		2.41492	16.6585
2.41658	1.0782		2.41658	11.1678		2.41658	25.6859		2.41658	5.10462		2.41658	6.21095		2.41658	8.97516		2.41658	16.3348
2.41825	1.05801		2.41825	11.3202		2.41825	26.0365		2.41825	5.00902		2.41825	6.09463		2.41825	8.80707		2.41825	16.0289
2.41992	1.03902		2.41992	11.4688		2.41992	26.3782		2.41992	4.91913		2.41992	5.98525		2.41992	8.64902		2.41992	15.7412
2.42158	1.02128		2.42158	11.6077		2.42158	26.6976		2.42158	4.83512		2.42158	5.88304		2.42158	8.50132		2.42158	15.4724
2.42325	1.0044		2.42325	11.7369		2.42325	26.9948		2.42325	4.75519		2.42325	5.78578		2.42325	8.36077		2.42325	15.2166
2.42492	0.988756		2.42492	11.8629		2.42492	27.2846		2.42492	4.68114		2.42492	5.69568		2.42492	8.23058		2.42492	14.9796
2.42658	0.974206		2.42658	11.9788		2.42658	27.5513		2.42658	4.61225		2.42658	5.61187		2.42658	8.10946		2.42658	14.7592
2.42825	0.960488		2.42825	12.0926		2.42825	27.813		2.42825	4.54731		2.42825	5.53285		2.42825	7.99527		2.42825	14.5514
2.42992	0.947951		2.42992	12.2042		2.42992	28.0697		2.42992	4.48795		2.42992	5.46063		2.42992	7.89091		2.42992	14.3615
2.43158	0.936038		2.43158	12.31		2.43158	28.3129		2.43158	4.43155		2.43158	5.39201		2.43158	7.79174		2.43158	14.181
2.43325	0.924409		2.43325	12.4092		2.43325	28.5411		2.43325	4.3765		2.43325	5.32502		2.43325	7.69495		2.43325	14.0048
2.43492	0.914258		2.43492	12.5005		2.43492	28.7511		2.43492	4.32844		2.43492	5.26654		2.43492	7.61044		2.43492	13.851
2.43658	0.904455		2.43658	12.5896		2.43658	28.9561		2.43658	4.28203		2.43658	5.21007		2.43658	7.52884		2.43658	13.7025
2.43825	0.895516		2.43825	12.6739		2.43825	29.15		2.43825	4.23971		2.43825	5.15858		2.43825	7.45443		2.43825	13.5671
2.43992	0.887211		2.43992	12.7573		2.43992	29.3418		2.43992	4.20039		2.43992	5.11074		2.43992	7.3853		2.43992	13.4413
2.44158	0.879575		2.44158	12.8311		2.44158	29.5115		2.44158	4.16424		2.44158	5.06675		2.44158	7.32174		2.44158	13.3256
2.44325	0.872508		2.44325	12.9101		2.44325	29.6933		2.44325	4.13078		2.44325	5.02605		2.44325	7.26291		2.44325	13.2185
2.44492	0.866085		2.44492	12.9765		2.44492	29.8459		2.44492	4.10037		2.44492	4.98904		2.44492	7.20944		2.44492	13.1212
2.44658	0.860239		2.44658	13.0413		2.44658	29.995		2.44658	4.07269		2.44658	4.95537		2.44658	7.16078		2.44658	13.0326
2.44825	0.855033		2.44825	13.1003		2.44825	30.1307		2.44825	4.04805		2.44825	4.92538		2.44825	7.11744		2.44825	12.9537
2.44992	0.850535		2.44992	13.1494		2.44992	30.2437		2.44992	4.02675		2.44992	4.89947		2.44992	7.08		2.44992	12.8856
2.45158	0.846517		2.45158	13.1984		2.45158	30.3564		2.45158	4.00773		2.45158	4.87633		2.45158	7.04656		2.45158	12.8247
2.45325	0.842745		2.45325	13.2464		2.45325	30.4668		2.45325	3.98987		2.45325	4.85459		2.45325	7.01515		2.45325	12.7676
2.45492	0.839373		2.45492	13.2767		2.45492	30.5364		2.45492	3.97391		2.45492	4.83517		2.45492	6.98709		2.45492	12.7165
2.45658	0.836697		2.45658	13.3018		2.45658	30.5942		2.45658	3.96124		2.45658	4.81976		2.45658	6.96481		2.45658	12.676
2.45825	0.834185		2.45825	13.3239		2.45825	30.645		2.45825	3.94935		2.45825	4.80529		2.45825	6.9439		2.45825	12.6379
2.45992	0.831956		2.45992	13.3361		2.45992	30.6729		2.45992	3.93879		2.45992	4.79245		2.45992	6.92535		2.45992	12.6041
2.46158	0.83026		2.46158	13.3458		2.46158	30.6954		2.46158	3.93076		2.46158	4.78267		2.46158	6.91123		2.46158	12.5784
2.46325	0.828954		2.46325	13.3493		2.46325	30.7034		2.46325	3.92458		2.46325	4.77515		2.46325	6.90036		2.46325	12.5586
2.46492	0.827879		2.46492	13.3455		2.46492	30.6948		2.46492	3.91949		2.46492	4.76896		2.46492	6.89141		2.46492	12.5424
2.46658	0.827302		2.46658	13.3405		2.46658	30.6833		2.46658	3.91676		2.46658	4.76564		2.46658	6.88661		2.46658	12.5336
2.46825	0.826854		2.46825	13.3203		2.46825	30.6366		2.46825	3.91464		2.46825	4.76305		2.46825	6.88288		2.46825	12.5268
2.46992	0.826905		2.46992	13.2999		2.46992	30.5897		2.46992	3.91488		2.46992	4.76335		2.46992	6.8833		2.46992	12.5276
2.47158	0.827279		2.47158	13.2738		2.47158	30.5298		2.47158	3.91665		2.47158	4.76551		2.47158	6.88642		2.47158	12.5333
2.47325	0.827855		2.47325	13.2336		2.47325	30.4374		2.47325	3.91937		2.47325	4.76882		2.47325	6.89121		2.47325	12.542
2.47492	0.828773		2.47492	13.2014		2.47492	30.3632		2.47492	3.92372		2.47492	4.77411		2.47492	6.89885		2.47492	12.5559
2.47658	0.829637		2.47658	13.163		2.47658	30.2749		2.47658	3.92781		2.47658	4.77909		2.47658	6.90604		2.47658	12.569
2.47825	0.830891		2.47825	13.1199		2.47825	30.1759		2.47825	3.93375		2.47825	4.78631		2.47825	6.91649		2.47825	12.588
2.47992	0.832464		2.47992	13.0727		2.47992	30.0673		2.47992	3.9412		2.47992	4.79537		2.47992	6.92958		2.47992	12.6118
2.48158	0.834356		2.48158	13.0284		2.48158	29.9652		2.48158	3.95016		2.48158	4.80627		2.48158	6.94533		2.48158	12.6405
2.48325	0.836411		2.48325	12.9742		2.48325	29.8407		2.48325	3.95988		2.48325	4.81811		2.48325	6.96243		2.48325	12.6716
2.48492	0.838796		2.48492	12.9228		2.48492	29.7224		2.48492	3.97117		2.48492	4.83185		2.48492	6.98228		2.48492	12.7078
2.48658	0.841245		2.48658	12.8717		2.48658	29.6049		2.48658	3.98277		2.48658	4.84596		2.48658	7.00267		2.48658	12.7449
2.48825	0.843561		2.48825	12.8302		2.48825	29.5094		2.48825	3.99374		2.48825	4.8593		2.48825	7.02195		2.48825	12.78
2.48992	0.846419		2.48992	12.7875		2.48992	29.4113		2.48992	4.00727		2.48992	4.87576		2.48992	7.04574		2.48992	12.8233
2.49158	0.849149		2.49158	12.7459		2.49158	29.3156		2.49158	4.02019		2.49158	4.89148		2.49158	7.06846		2.49158	12.8646
2.49325	0.852225		2.49325	12.7077		2.49325	29.2277		2.49325	4.03475		2.49325	4.90921		2.49325	7.09407		2.49325	12.9112
2.49492	0.855338		2.49492	12.6704		2.49492	29.1419		2.49492	4.04949		2.49492	4.92714		2.49492	7.11999		2.49492	12.9584
2.49658	0.858895		2.49658	12.6412		2.49658	29.0747		2.49658	4.06633		2.49658	4.94763		2.49658	7.14959		2.49658	13.0123
2.49825	0.862414		2.49825	12.6173		2.49825	29.0198		2.49825	4.08299		2.49825	4.9679		2.49825	7.17889		2.49825	13.0656
2.49992	0.866062		2.49992	12.5972		2.49992	28.9735		2.49992	4.10026		2.49992	4.98891		2.49992	7.20925		2.49992	13.1208
2.50158	0.870124		2.50158	12.5839		2.50158	28.9429		2.50158	4.11949		2.50158	5.01231		2.50158	7.24307		2.50158	13.1824
2.50325	0.874027		2.50325	12.5689		2.50325	28.9084		2.50325	4.13797		2.50325	5.0348		2.50325	7.27556		2.50325	13.2415
2.50492	0.878098		2.50492	12.5724		2.50492	28.9165		2.50492	4.15725		2.50492	5.05825		2.50492	7.30945		2.50492	13.3032
2.50658	0.882526		2.50658	12.5786		2.50658	28.9308		2.50658	4.17821		2.50658	5.08375		2.50658	7.3463		2.50658	13.3703
2.50825	0.886334		2.50825	12.592		2.50825	28.9616		2.50825	4.19624		2.50825	5.10569		2.50825	7.378		2.50825	13.428
2.50992	0.890736		2.50992	12.6077		2.50992	28.9977		2.50992	4.21708		2.50992	5.13104		2.50992	7.41464		2.50992	13.4946
2.51158	0.895121		2.51158	12.629		2.51158	29.0466		2.51158	4.23784		2.51158	5.15631		2.51158	7.45114		2.51158	13.5611
2.51325	0.89939		2.51325	12.6586		2.51325	29.1149		2.51325	4.25805		2.51325	5.1809		2.51325	7.48668		2.51325	13.6258
2.51492	0.903677		2.51492	12.7005		2.51492	29.2111		2.51492	4.27834		2.51492	5.20559		2.51492	7.52236		2.51492	13.6907
2.51658	0.907842		2.51658	12.7435		2.51658	29.31		2.51658	4.29806		2.51658	5.22958		2.51658	7.55703		2.51658	13.7538
2.51825	0.91223		2.51825	12.7961		2.51825	29.4311		2.51825	4.31884		2.51825	5.25486		2.51825	7.59357		2.51825	13.8203
2.51992	0.916624		2.51992	12.85		2.51992	29.555		2.51992	4.33964		2.51992	5.28017		2.51992	7.63014		2.51992	13.8869
2.52158	0.92076		2.52158	12.9183		2.52158	29.7121		2.52158	4.35922		2.52158	5.304		2.52158	7.66456		2.52158	13.9495
2.52325	0.924689		2.52325	12.9871		2.52325	29.8704		2.52325	4.37782		2.52325	5.32663		2.52325	7.69727		2.52325	14.009
2.52492	0.928547		2.52492	13.0648		2.52492	30.049		2.52492	4.39609		2.52492	5.34885		2.52492	7.72939		2.52492	14.0675
2.52658	0.932236		2.52658	13.1461		2.52658	30.2361		2.52658	4.41356		2.52658	5.37011		2.52658	7.7601		2.52658	14.1234
2.52825	0.935616		2.52825	13.2352		2.52825	30.4409		2.52825	4.42956		2.52825	5.38958		2.52825	7.78824		2.52825	14.1746
2.52992	0.93879		2.52992	13.3272		2.52992	30.6525		2.52992	4.44459		2.52992	5.40786		2.52992	7.81466		2.52992	14.2227
2.53158	0.942003		2.53158	13.426		2.53158	30.8798		2.53158	4.4598		2.53158	5.42637		2.53158	7.8414		2.53158	14.2713
2.53325	0.944586		2.53325	13.5278		2.53325	31.114		2.53325	4.47203		2.53325	5.44125		2.53325	7.8629		2.53325	14.3105
2.53492	0.946853		2.53492	13.6341		2.53492	31.3584		2.53492	4.48276		2.53492	5.4543		2.53492	7.88177		2.53492	14.3448
2.53658	0.948843		2.53658	13.7456		2.53658	31.6148		2.53658	4.49218		2.53658	5.46577		2.53658	7.89833		2.53658	14.375
2.53825	0.950642		2.53825	13.8581		2.53825	31.8736		2.53825	4.50069		2.53825	5.47613		2.53825	7.91331		2.53825	14.4022
2.53992	0.952011		2.53992	13.9736		2.53992	32.1393		2.53992	4.50718		2.53992	5.48402		2.53992	7.9247		2.53992	14.423
2.54158	0.952793		2.54158	14.0893		2.54158	32.4054		2.54158	4.51088		2.54158	5.48852		2.54158	7.93122		2.54158	14.4348
2.54325	0.953		2.54325	14.2075		2.54325	32.6772		2.54325	4.51186		2.54325	5.48972		2.54325	7.93294		2.54325	14.438
2.54492	0.952956		2.54492	14.3234		2.54492	32.9439		2.54492	4.51165		2.54492	5.48946		2.54492	7.93257		2.54492	14.4373
2.54658	0.952364		2.54658	14.4419		2.54658	33.2164		2.54658	4.50885		2.54658	5.48605		2.54658	7.92765		2.54658	14.4283
2.54825	0.951328		2.54825	14.556		2.54825	33.4787		2.54825	4.50394		2.54825	5.48008		2.54825	7.91902		2.54825	14.4126
2.54992	0.949893		2.54992	14.6698		2.54992	33.7406		2.54992	4.49715		2.54992	5.47182		2.54992	7.90708		2.54992	14.3909
2.55158	0.94767		2.55158	14.7809		2.55158	33.9961		2.55158	4.48662		2.55158	5.45901		2.55158	7.88857		2.55158	14.3572
2.55325	0.944995		2.55325	14.8866		2.55325	34.2393		2.55325	4.47396		2.55325	5.4436		2.55325	7.8663		2.55325	14.3167
2.55492	0.941807		2.55492	14.9893		2.55492	34.4754		2.55492	4.45887		2.55492	5.42524		2.55492	7.83976		2.55492	14.2684
2.55658	0.938281		2.55658	15.0887		2.55658	34.7039		2.55658	4.44217		2.55658	5.40493		2.55658	7.81042		2.55658	14.215
2.55825	0.933979		2.55825	15.1816		2.55825	34.9177		2.55825	4.42181		2.55825	5.38014		2.55825	7.7746		2.55825	14.1498
2.55992	0.929291		2.55992	15.271		2.55992	35.1234		2.55992	4.39961		2.55992	5.35314		2.55992	7.73558		2.55992	14.0788
2.56158	0.924392		2.56158	15.353		2.56158	35.3119		2.56158	4.37642		2.56158	5.32492		2.56158	7.6948		2.56158	14.0045
2.56325	0.918657		2.56325	15.4302		2.56325	35.4894		2.56325	4.34927		2.56325	5.29188		2.56325	7.64706		2.56325	13.9177
2.56492	0.912535		2.56492	15.5032		2.56492	35.6573		2.56492	4.32028		2.56492	5.25662		2.56492	7.5961		2.56492	13.8249
2.56658	0.906218		2.56658	15.5695		2.56658	35.8098		2.56658	4.29038		2.56658	5.22023		2.56658	7.54352		2.56658	13.7292
2.56825	0.899245		2.56825	15.6249		2.56825	35.9372		2.56825	4.25736		2.56825	5.18006		2.56825	7.48547		2.56825	13.6236
2.56992	0.891426		2.56992	15.6819		2.56992	36.0683		2.56992	4.22035		2.56992	5.13502		2.56992	7.42039		2.56992	13.5051
2.57158	0.88359		2.57158	15.7347		2.57158	36.1897		2.57158	4.18324		2.57158	5.08988		2.57158	7.35515		2.57158	13.3864
2.57325	0.875291		2.57325	15.7767		2.57325	36.2864		2.57325	4.14395		2.57325	5.04207		2.57325	7.28607		2.57325	13.2607
2.57492	0.866802		2.57492	15.8099		2.57492	36.3628		2.57492	4.10376		2.57492	4.99317		2.57492	7.21541		2.57492	13.132
2.57658	0.857787		2.57658	15.8496		2.57658	36.454		2.57658	4.06108		2.57658	4.94124		2.57658	7.14037		2.57658	12.9955
2.57825	0.8486		2.57825	15.8781		2.57825	36.5197		2.57825	4.01759		2.57825	4.88832		2.57825	7.0639		2.57825	12.8563
2.57992	0.839375		2.57992	15.9091		2.57992	36.5909		2.57992	3.97392		2.57992	4.83518		2.57992	6.9871		2.57992	12.7165
2.58158	0.829757		2.58158	15.9332		2.58158	36.6464		2.58158	3.92838		2.58158	4.77978		2.58158	6.90704		2.58158	12.5708
2.58325	0.819766		2.58325	15.9548		2.58325	36.696		2.58325	3.88108		2.58325	4.72222		2.58325	6.82387		2.58325	12.4194
2.58492	0.81003		2.58492	15.9666		2.58492	36.7233		2.58492	3.83498		2.58492	4.66614		2.58492	6.74283		2.58492	12.2719
2.58658	0.800117		2.58658	15.9849		2.58658	36.7653		2.58658	3.78805		2.58658	4.60904		2.58658	6.66031		2.58658	12.1218
2.58825	0.790063		2.58825	16.0044		2.58825	36.8102		2.58825	3.74045		2.58825	4.55112		2.58825	6.57662		2.58825	11.9695
2.58992	0.779935		2.58992	16.0143		2.58992	36.8329		2.58992	3.69251		2.58992	4.49278		2.58992	6.49232		2.58992	11.816
2.59158	0.76957		2.59158	16.0212		2.59158	36.8488		2.59158	3.64343		2.59158	4.43307		2.59158	6.40603		2.59158	11.659
2.59325	0.759242		2.59325	16.0235		2.59325	36.8541		2.59325	3.59454		2.59325	4.37358		2.59325	6.32007		2.59325	11.5025
2.59492	0.748841		2.59492	16.0242		2.59492	36.8557		2.59492	3.54529		2.59492	4.31367		2.59492	6.23348		2.59492	11.3449
2.59658	0.738404		2.59658	16.0186		2.59658	36.8428		2.59658	3.49588		2.59658	4.25354		2.59658	6.1466		2.59658	11.1868
2.59825	0.728143		2.59825	16.0102		2.59825	36.8235		2.59825	3.4473		2.59825	4.19443		2.59825	6.06119		2.59825	11.0314
2.59992	0.717743		2.59992	15.9945		2.59992	36.7873		2.59992	3.39806		2.59992	4.13453		2.59992	5.97462		2.59992	10.8738
2.60158	0.707485		2.60158	15.9738		2.60158	36.7398		2.60158	3.3495		2.60158	4.07543		2.60158	5.88923		2.60158	10.7184
2.60325	0.697429		2.60325	15.9545		2.60325	36.6954		2.60325	3.30189		2.60325	4.01751		2.60325	5.80552		2.60325	10.566
2.60492	0.687585		2.60492	15.9264		2.60492	36.6308		2.60492	3.25529		2.60492	3.9608		2.60492	5.72358		2.60492	10.4169
2.60658	0.678026		2.60658	15.8985		2.60658	36.5666		2.60658	3.21003		2.60658	3.90574		2.60658	5.644		2.60658	10.2721
2.60825	0.668496		2.60825	15.8631		2.60825	36.4852		2.60825	3.16491		2.60825	3.85084		2.60825	5.56467		2.60825	10.1277
2.60992	0.659012		2.60992	15.8188		2.60992	36.3832		2.60992	3.12001		2.60992	3.79621		2.60992	5.48573		2.60992	9.98403
2.61158	0.649791		2.61158	15.7721		2.61158	36.2758		2.61158	3.07635		2.61158	3.74309		2.61158	5.40897		2.61158	9.84433
2.61325	0.640468		2.61325	15.7226		2.61325	36.162		2.61325	3.03221		2.61325	3.68939		2.61325	5.33137		2.61325	9.70309
2.61492	0.63155		2.61492	15.6724		2.61492	36.0464		2.61492	2.98999		2.61492	3.63801		2.61492	5.25713		2.61492	9.56798
2.61658	0.622909		2.61658	15.6143		2.61658	35.9128		2.61658	2.94908		2.61658	3.58824		2.61658	5.1852		2.61658	9.43707
2.61825	0.614129		2.61825	15.555		2.61825	35.7764		2.61825	2.90752		2.61825	3.53766		2.61825	5.11212		2.61825	9.30406
2.61992	0.605895		2.61992	15.4964		2.61992	35.6417		2.61992	2.86854		2.61992	3.49023		2.61992	5.04358		2.61992	9.17932
2.62158	0.59777		2.62158	15.4331		2.62158	35.4961		2.62158	2.83007		2.62158	3.44343		2.62158	4.97594		2.62158	9.05621
2.62325	0.589708		2.62325	15.3634		2.62325	35.3359		2.62325	2.7919		2.62325	3.39699		2.62325	4.90883		2.62325	8.93407
2.62492	0.581983		2.62492	15.3025		2.62492	35.1956		2.62492	2.75532		2.62492	3.35249		2.62492	4.84453		2.62492	8.81704
2.62658	0.574226		2.62658	15.2445		2.62658	35.0624		2.62658	2.7186		2.62658	3.3078		2.62658	4.77996		2.62658	8.69952
2.62825	0.566838		2.62825	15.1879		2.62825	34.9322		2.62825	2.68362		2.62825	3.26524		2.62825	4.71846		2.62825	8.58759
2.62992	0.559634		2.62992	15.1301		2.62992	34.7992		2.62992	2.64952		2.62992	3.22375		2.62992	4.65849		2.62992	8.47845
2.63158	0.552782		2.63158	15.0742		2.63158	34.6707		2.63158	2.61708		2.63158	3.18428		2.63158	4.60146		2.63158	8.37465
2.63325	0.545955		2.63325	15.0227		2.63325	34.5521		2.63325	2.58476		2.63325	3.14495		2.63325	4.54463		2.63325	8.27122
2.63492	0.539557		2.63492	14.9766		2.63492	34.4462		2.63492	2.55447		2.63492	3.1081		2.63492	4.49137		2.63492	8.17429
2.63658	0.532749		2.63658	14.9347		2.63658	34.3498		2.63658	2.52223		2.63658	3.06888		2.63658	4.4347		2.63658	8.07114
2.63825	0.526573		2.63825	14.8924		2.63825	34.2525		2.63825	2.49299		2.63825	3.0333		2.63825	4.38329		2.63825	7.97758
2.63992	0.520584		2.63992	14.8583		2.63992	34.1741		2.63992	2.46464		2.63992	2.9988		2.63992	4.33344		2.63992	7.88685
2.64158	0.514831		2.64158	14.8315		2.64158	34.1125		2.64158	2.4374		2.64158	2.96566		2.64158	4.28554		2.64158	7.79969
2.64325	0.509089		2.64325	14.8007		2.64325	34.0416		2.64325	2.41022		2.64325	2.93258		2.64325	4.23774		2.64325	7.71269
2.64492	0.503443		2.64492	14.7795		2.64492	33.9929		2.64492	2.38349		2.64492	2.90006		2.64492	4.19074		2.64492	7.62715
2.64658	0.497767		2.64658	14.7582		2.64658	33.9439		2.64658	2.35661		2.64658	2.86736		2.64658	4.1435		2.64658	7.54117
2.64825	0.492517		2.64825	14.7332		2.64825	33.8864		2.64825	2.33176		2.64825	2.83713		2.64825	4.0998		2.64825	7.46164
2.64992	0.487703		2.64992	14.7102		2.64992	33.8335		2.64992	2.30897		2.64992	2.80939		2.64992	4.05972		2.64992	7.3887
2.65158	0.482949		2.65158	14.693		2.65158	33.7938		2.65158	2.28646		2.65158	2.782		2.65158	4.02015		2.65158	7.31667
2.65325	0.477834		2.65325	14.6696		2.65325	33.7402		2.65325	2.26225		2.65325	2.75254		2.65325	3.97758		2.65325	7.23919
2.65492	0.473364		2.65492	14.6503		2.65492	33.6956		2.65492	2.24108		2.65492	2.72679		2.65492	3.94036		2.65492	7.17146
2.65658	0.469137		2.65658	14.6267		2.65658	33.6415		2.65658	2.22107		2.65658	2.70245		2.65658	3.90518		2.65658	7.10743
2.65825	0.464838		2.65825	14.599		2.65825	33.5777		2.65825	2.20072		2.65825	2.67768		2.65825	3.8694		2.65825	7.0423
2.65992	0.460724		2.65992	14.5685		2.65992	33.5075		2.65992	2.18124		2.65992	2.65398		2.65992	3.83515		2.65992	6.97997
2.66158	0.457073		2.66158	14.5281		2.66158	33.4146		2.66158	2.16396		2.66158	2.63295		2.66158	3.80476		2.66158	6.92466
2.66325	0.452976		2.66325	14.486		2.66325	33.3179		2.66325	2.14456		2.66325	2.60935		2.66325	3.77066		2.66325	6.86259
2.66492	0.449323		2.66492	14.4397		2.66492	33.2113		2.66492	2.12726		2.66492	2.5883		2.66492	3.74024		2.66492	6.80724
2.66658	0.445634		2.66658	14.3853		2.66658	33.0861		2.66658	2.1098		2.66658	2.56705		2.66658	3.70953		2.66658	6.75135
2.66825	0.442233		2.66825	14.3266		2.66825	32.9513		2.66825	2.0937		2.66825	2.54746		2.66825	3.68122		2.66825	6.69983
2.66992	0.439039		2.66992	14.2613		2.66992	32.8009		2.66992	2.07857		2.66992	2.52906		2.66992	3.65464		2.66992	6.65144
2.67158	0.435822		2.67158	14.1894		2.67158	32.6357		2.67158	2.06335		2.67158	2.51054		2.67158	3.62786		2.67158	6.60271
2.67325	0.43267		2.67325	14.105		2.67325	32.4416		2.67325	2.04842		2.67325	2.49238		2.67325	3.60162		2.67325	6.55496
2.67492	0.429731		2.67492	14.0225		2.67492	32.2517		2.67492	2.03451		2.67492	2.47545		2.67492	3.57716		2.67492	6.51043
2.67658	0.426719		2.67658	13.9224		2.67658	32.0216		2.67658	2.02025		2.67658	2.4581		2.67658	3.55208		2.67658	6.46479
2.67825	0.424169		2.67825	13.8261		2.67825	31.8001		2.67825	2.00818		2.67825	2.44341		2.67825	3.53086		2.67825	6.42617
2.67992	0.421405		2.67992	13.7148		2.67992	31.544		2.67992	1.99509		2.67992	2.42748		2.67992	3.50785		2.67992	6.38429
2.68158	0.418719		2.68158	13.6003		2.68158	31.2807		2.68158	1.98237		2.68158	2.41201		2.68158	3.48549		2.68158	6.34359
2.68325	0.416531		2.68325	13.4797		2.68325	31.0032		2.68325	1.97201		2.68325	2.39941		2.68325	3.46727		2.68325	6.31044
2.68492	0.414294		2.68492	13.3565		2.68492	30.72		2.68492	1.96142		2.68492	2.38652		2.68492	3.44866		2.68492	6.27656
2.68658	0.412244		2.68658	13.224		2.68658	30.4153		2.68658	1.95172		2.68658	2.37472		2.68658	3.4316		2.68658	6.2455
2.68825	0.410036		2.68825	13.0895		2.68825	30.1058		2.68825	1.94127		2.68825	2.362		2.68825	3.41321		2.68825	6.21205
2.68992	0.408021		2.68992	12.9524		2.68992	29.7905		2.68992	1.93172		2.68992	2.35039		2.68992	3.39644		2.68992	6.18152
2.69158	0.406337		2.69158	12.8094		2.69158	29.4617		2.69158	1.92375		2.69158	2.34069		2.69158	3.38242		2.69158	6.15601
2.69325	0.404517		2.69325	12.6649		2.69325	29.1294		2.69325	1.91513		2.69325	2.3302		2.69325	3.36727		2.69325	6.12843
2.69492	0.402958		2.69492	12.5164		2.69492	28.7878		2.69492	1.90775		2.69492	2.32122		2.69492	3.35429		2.69492	6.10481
2.69658	0.401332		2.69658	12.3642		2.69658	28.4376		2.69658	1.90006		2.69658	2.31186		2.69658	3.34076		2.69658	6.08019
2.69825	0.399799		2.69825	12.225		2.69825	28.1174		2.69825	1.8928		2.69825	2.30303		2.69825	3.328		2.69825	6.05696
2.69992	0.398469		2.69992	12.0724		2.69992	27.7666		2.69992	1.8865		2.69992	2.29536		2.69992	3.31693		2.69992	6.03681
2.70158	0.397127		2.70158	11.9252		2.70158	27.4279		2.70158	1.88015		2.70158	2.28763		2.70158	3.30575		2.70158	6.01647
2.70325	0.39599		2.70325	11.7768		2.70325	27.0866		2.70325	1.87477		2.70325	2.28109		2.70325	3.29629		2.70325	5.99925
2.70492	0.394788		2.70492	11.6236		2.70492	26.7343		2.70492	1.86907		2.70492	2.27416		2.70492	3.28628		2.70492	5.98103
2.70658	0.393612		2.70658	11.4771		2.70658	26.3974		2.70658	1.86351		2.70658	2.26738		2.70658	3.27649		2.70658	5.96322
2.70825	0.392513		2.70825	11.3351		2.70825	26.0708		2.70825	1.8583		2.70825	2.26105		2.70825	3.26735		2.70825	5.94657
2.70992	0.391524		2.70992	11.1861		2.70992	25.7281		2.70992	1.85362		2.70992	2.25536		2.70992	3.25912		2.70992	5.93159
2.71158	0.390678		2.71158	11.0426		2.71158	25.3979		2.71158	1.84961		2.71158	2.25048		2.71158	3.25207		2.71158	5.91877
2.71325	0.390011		2.71325	10.9039		2.71325	25.0791		2.71325	1.84646		2.71325	2.24664		2.71325	3.24652		2.71325	5.90867
2.71492	0.389399		2.71492	10.7663		2.71492	24.7624		2.71492	1.84356		2.71492	2.24312		2.71492	3.24143		2.71492	5.8994
2.71658	0.389038		2.71658	10.625		2.71658	24.4375		2.71658	1.84185		2.71658	2.24104		2.71658	3.23842		2.71658	5.89393
2.71825	0.38824		2.71825	10.4896		2.71825	24.1262		2.71825	1.83807		2.71825	2.23644		2.71825	3.23178		2.71825	5.88183
2.71992	0.387636		2.71992	10.3586		2.71992	23.8248		2.71992	1.83521		2.71992	2.23296		2.71992	3.22675		2.71992	5.87268
2.72158	0.387052		2.72158	10.2294		2.72158	23.5276		2.72158	1.83245		2.72158	2.2296		2.72158	3.22189		2.72158	5.86383
2.72325	0.386572		2.72325	10.0998		2.72325	23.2296		2.72325	1.83018		2.72325	2.22683		2.72325	3.2179		2.72325	5.85657
2.72492	0.386109		2.72492	9.97283		2.72492	22.9375		2.72492	1.82799		2.72492	2.22417		2.72492	3.21404		2.72492	5.84956
2.72658	0.385813		2.72658	9.84976		2.72658	22.6545		2.72658	1.82658		2.72658	2.22246		2.72658	3.21158		2.72658	5.84507
2.72825	0.385393		2.72825	9.72552		2.72825	22.3687		2.72825	1.8246		2.72825	2.22004		2.72825	3.20808		2.72825	5.83871
2.72992	0.384868		2.72992	9.61031		2.72992	22.1037		2.72992	1.82211		2.72992	2.21702		2.72992	3.20371		2.72992	5.83075
2.73158	0.384565		2.73158	9.49214		2.73158	21.8319		2.73158	1.82068		2.73158	2.21527		2.73158	3.20119		2.73158	5.82616
2.73325	0.384685		2.73325	9.37548		2.73325	21.5636		2.73325	1.82124		2.73325	2.21596		2.73325	3.20218		2.73325	5.82798
2.73492	0.384468		2.73492	9.25635		2.73492	21.2896		2.73492	1.82021		2.73492	2.21471		2.73492	3.20038		2.73492	5.82468
2.73658	0.383983		2.73658	9.14504		2.73658	21.0336		2.73658	1.81792		2.73658	2.21192		2.73658	3.19634		2.73658	5.81734
2.73825	0.38371		2.73825	9.03889		2.73825	20.7894		2.73825	1.81663		2.73825	2.21035		2.73825	3.19407		2.73825	5.81321
2.73992	0.383094		2.73992	8.92818		2.73992	20.5348		2.73992	1.81371		2.73992	2.20679		2.73992	3.18894		2.73992	5.80387
2.74158	0.382844		2.74158	8.81415		2.74158	20.2726		2.74158	1.81253		2.74158	2.20536		2.74158	3.18686		2.74158	5.80008
2.74325	0.382673		2.74325	8.70397		2.74325	20.0191		2.74325	1.81172		2.74325	2.20437		2.74325	3.18544		2.74325	5.7975
2.74492	0.382511		2.74492	8.59593		2.74492	19.7706		2.74492	1.81095		2.74492	2.20344		2.74492	3.18409		2.74492	5.79505
2.74658	0.382017		2.74658	8.48877		2.74658	19.5242		2.74658	1.80861		2.74658	2.20059		2.74658	3.17998		2.74658	5.78756
2.74825	0.3815		2.74825	8.38536		2.74825	19.2863		2.74825	1.80617		2.74825	2.19762		2.74825	3.17568		2.74825	5.77973
2.74992	0.381204		2.74992	8.27164		2.74992	19.0248		2.74992	1.80476		2.74992	2.19591		2.74992	3.17321		2.74992	5.77525
2.75158	0.380471		2.75158	8.16804		2.75158	18.7865		2.75158	1.80129		2.75158	2.19169		2.75158	3.16711		2.75158	5.76414
2.75325	0.380019		2.75325	8.06255		2.75325	18.5439		2.75325	1.79915		2.75325	2.18908		2.75325	3.16335		2.75325	5.75729
2.75492	0.379774		2.75492	7.96205		2.75492	18.3127		2.75492	1.79799		2.75492	2.18767		2.75492	3.16131		2.75492	5.75358
2.75658	0.379092		2.75658	7.85565		2.75658	18.068		2.75658	1.79476		2.75658	2.18374		2.75658	3.15563		2.75658	5.74324
2.75825	0.378369		2.75825	7.75263		2.75825	17.831		2.75825	1.79134		2.75825	2.17958		2.75825	3.14961		2.75825	5.73229
2.75992	0.377549		2.75992	7.64977		2.75992	17.5945		2.75992	1.78746		2.75992	2.17486		2.75992	3.14279		2.75992	5.71987
2.76158	0.376997		2.76158	7.54598		2.76158	17.3558		2.76158	1.78485		2.76158	2.17168		2.76158	3.13819		2.76158	5.71151
2.76325	0.376248		2.76325	7.44864		2.76325	17.1319		2.76325	1.7813		2.76325	2.16736		2.76325	3.13195		2.76325	5.70016
2.76492	0.375488		2.76492	7.34729		2.76492	16.8988		2.76492	1.7777		2.76492	2.16298		2.76492	3.12562		2.76492	5.68864
2.76658	0.374499		2.76658	7.24986		2.76658	16.6747		2.76658	1.77302		2.76658	2.15729		2.76658	3.1174		2.76658	5.67366
2.76825	0.373538		2.76825	7.15368		2.76825	16.4535		2.76825	1.76847		2.76825	2.15175		2.76825	3.10939		2.76825	5.6591
2.76992	0.372618		2.76992	7.05432		2.76992	16.2249		2.76992	1.76411		2.76992	2.14645		2.76992	3.10173		2.76992	5.64516
2.77158	0.371609		2.77158	6.9533		2.77158	15.9926		2.77158	1.75934		2.77158	2.14064		2.77158	3.09334		2.77158	5.62988
2.77325	0.370518		2.77325	6.85856		2.77325	15.7747		2.77325	1.75417		2.77325	2.13435		2.77325	3.08426		2.77325	5.61335
2.77492	0.369545		2.77492	6.76547		2.77492	15.5606		2.77492	1.74956		2.77492	2.12875		2.77492	3.07616		2.77492	5.59861
2.77658	0.368215		2.77658	6.67512		2.77658	15.3528		2.77658	1.74327		2.77658	2.12109		2.77658	3.06509		2.77658	5.57846
2.77825	0.366964		2.77825	6.58694		2.77825	15.15		2.77825	1.73734		2.77825	2.11388		2.77825	3.05467		2.77825	5.5595
2.77992	0.36555		2.77992	6.49705		2.77992	14.9432		2.77992	1.73065		2.77992	2.10573		2.77992	3.0429		2.77992	5.53808
2.78158	0.363811		2.78158	6.41109		2.78158	14.7455		2.78158	1.72242		2.78158	2.09572		2.78158	3.02842		2.78158	5.51173
2.78325	0.361931		2.78325	6.32162		2.78325	14.5397		2.78325	1.71352		2.78325	2.08489		2.78325	3.01278		2.78325	5.48325
2.78492	0.360544		2.78492	6.23942		2.78492	14.3507		2.78492	1.70695		2.78492	2.0769		2.78492	3.00123		2.78492	5.46224
2.78658	0.35893		2.78658	6.15316		2.78658	14.1523		2.78658	1.69931		2.78658	2.0676		2.78658	2.9878		2.78658	5.43779
2.78825	0.357548		2.78825	6.0696		2.78825	13.9601		2.78825	1.69277		2.78825	2.05964		2.78825	2.97629		2.78825	5.41685
2.78992	0.355876		2.78992	5.98656		2.78992	13.7691		2.78992	1.68485		2.78992	2.05001		2.78992	2.96238		2.78992	5.39153
2.79158	0.354134		2.79158	5.91144		2.79158	13.5963		2.79158	1.6766		2.79158	2.03997		2.79158	2.94787		2.79158	5.36513
2.79325	0.352258		2.79325	5.8361		2.79325	13.423		2.79325	1.66772		2.79325	2.02916		2.79325	2.93225		2.79325	5.3367
2.79492	0.350433		2.79492	5.75959		2.79492	13.2471		2.79492	1.65908		2.79492	2.01866		2.79492	2.91707		2.79492	5.30906
2.79658	0.34835		2.79658	5.6805		2.79658	13.0651		2.79658	1.64922		2.79658	2.00666		2.79658	2.89973		2.79658	5.27751
2.79825	0.346241		2.79825	5.60733		2.79825	12.8969		2.79825	1.63923		2.79825	1.9945		2.79825	2.88217		2.79825	5.24555
2.79992	0.344326		2.79992	5.53306		2.79992	12.726		2.79992	1.63017		2.79992	1.98348		2.79992	2.86623		2.79992	5.21654
2.80158	0.342121		2.80158	5.46205		2.80158	12.5627		2.80158	1.61973		2.80158	1.97077		2.80158	2.84788		2.80158	5.18314
2.80325	0.34004		2.80325	5.39447		2.80325	12.4073		2.80325	1.60988		2.80325	1.95879		2.80325	2.83055		2.80325	5.15161
2.80492	0.337838		2.80492	5.32322		2.80492	12.2434		2.80492	1.59945		2.80492	1.9461		2.80492	2.81222		2.80492	5.11825
2.80658	0.335454		2.80658	5.26155		2.80658	12.1016		2.80658	1.58816		2.80658	1.93237		2.80658	2.79237		2.80658	5.08212
2.80825	0.333246		2.80825	5.19326		2.80825	11.9445		2.80825	1.57771		2.80825	1.91965		2.80825	2.774		2.80825	5.04867
2.80992	0.330876		2.80992	5.1294		2.80992	11.7976		2.80992	1.56649		2.80992	1.90599		2.80992	2.75427		2.80992	5.01276
2.81158	0.328645		2.81158	5.06757		2.81158	11.6554		2.81158	1.55593		2.81158	1.89315		2.81158	2.7357		2.81158	4.97898
2.81325	0.326213		2.81325	5.00799		2.81325	11.5184		2.81325	1.54441		2.81325	1.87914		2.81325	2.71545		2.81325	4.94213
2.81492	0.32408		2.81492	4.94422		2.81492	11.3717		2.81492	1.53431		2.81492	1.86685		2.81492	2.6977		2.81492	4.90981
2.81658	0.321447		2.81658	4.88713		2.81658	11.2404		2.81658	1.52185		2.81658	1.85168		2.81658	2.67578		2.81658	4.86992
2.81825	0.319201		2.81825	4.83251		2.81825	11.1148		2.81825	1.51122		2.81825	1.83874		2.81825	2.65708		2.81825	4.83589
2.81992	0.316584		2.81992	4.77669		2.81992	10.9864		2.81992	1.49883		2.81992	1.82367		2.81992	2.6353		2.81992	4.79624
2.82158	0.314217		2.82158	4.7221		2.82158	10.8608		2.82158	1.48762		2.82158	1.81003		2.82158	2.6156		2.82158	4.76039
2.82325	0.311875		2.82325	4.66928		2.82325	10.7393		2.82325	1.47653		2.82325	1.79654		2.82325	2.5961		2.82325	4.72491
2.82492	0.309574		2.82492	4.61573		2.82492	10.6162		2.82492	1.46564		2.82492	1.78329		2.82492	2.57695		2.82492	4.69005
2.82658	0.307191		2.82658	4.56621		2.82658	10.5023		2.82658	1.45436		2.82658	1.76956		2.82658	2.55711		2.82658	4.65395
2.82825	0.304699		2.82825	4.51427		2.82825	10.3828		2.82825	1.44256		2.82825	1.75521		2.82825	2.53637		2.82825	4.6162
2.82992	0.302152		2.82992	4.46488		2.82992	10.2692		2.82992	1.4305		2.82992	1.74054		2.82992	2.51517		2.82992	4.57761
2.83158	0.299864		2.83158	4.41582		2.83158	10.1564		2.83158	1.41967		2.83158	1.72735		2.83158	2.49612		2.83158	4.54294
2.83325	0.297029		2.83325	4.36848		2.83325	10.0475		2.83325	1.40624		2.83325	1.71102		2.83325	2.47252		2.83325	4.49998
2.83492	0.294491		2.83492	4.31708		2.83492	9.92928		2.83492	1.39423		2.83492	1.6964		2.83492	2.4514		2.83492	4.46154
2.83658	0.292092		2.83658	4.27186		2.83658	9.82528		2.83658	1.38287		2.83658	1.68258		2.83658	2.43142		2.83658	4.42519
2.83825	0.28953		2.83825	4.22802		2.83825	9.72445		2.83825	1.37074		2.83825	1.66782		2.83825	2.4101		2.83825	4.38638
2.83992	0.286882		2.83992	4.18672		2.83992	9.62946		2.83992	1.3582		2.83992	1.65257		2.83992	2.38805		2.83992	4.34626
2.84158	0.28426		2.84158	4.1463		2.84158	9.53648		2.84158	1.3458		2.84158	1.63747		2.84158	2.36623		2.84158	4.30654
2.84325	0.281617		2.84325	4.09993		2.84325	9.42985		2.84325	1.33328		2.84325	1.62224		2.84325	2.34423		2.84325	4.26649
2.84492	0.279197		2.84492	4.05931		2.84492	9.33642		2.84492	1.32182		2.84492	1.6083		2.84492	2.32408		2.84492	4.22983
2.84658	0.276569		2.84658	4.01935		2.84658	9.24449		2.84658	1.30938		2.84658	1.59316		2.84658	2.30221		2.84658	4.19002
2.84825	0.274251		2.84825	3.9846		2.84825	9.16458		2.84825	1.2984		2.84825	1.57981		2.84825	2.28291		2.84825	4.15489
2.84992	0.271639		2.84992	3.94512		2.84992	9.07379		2.84992	1.28604		2.84992	1.56476		2.84992	2.26117		2.84992	4.11533
2.85158	0.269106		2.85158	3.90691		2.85158	8.98588		2.85158	1.27405		2.85158	1.55018		2.85158	2.24009		2.85158	4.07696
2.85325	0.266479		2.85325	3.86903		2.85325	8.89877		2.85325	1.26161		2.85325	1.53504		2.85325	2.21822		2.85325	4.03716
2.85492	0.264006		2.85492	3.82684		2.85492	8.80174		2.85492	1.24991		2.85492	1.5208		2.85492	2.19764		2.85492	3.9997
2.85658	0.261435		2.85658	3.79432		2.85658	8.72694		2.85658	1.23773		2.85658	1.50598		2.85658	2.17623		2.85658	3.96074
2.85825	0.258605		2.85825	3.75975		2.85825	8.64743		2.85825	1.22434		2.85825	1.48969		2.85825	2.15268		2.85825	3.91787
2.85992	0.256093		2.85992	3.72345		2.85992	8.56394		2.85992	1.21244		2.85992	1.47521		2.85992	2.13176		2.85992	3.87981
2.86158	0.253259		2.86158	3.69048		2.86158	8.48811		2.86158	1.19902		2.86158	1.45889		2.86158	2.10817		2.86158	3.83687
2.86325	0.250672		2.86325	3.65279		2.86325	8.40142		2.86325	1.18678		2.86325	1.44399		2.86325	2.08664		2.86325	3.79768
2.86492	0.248178		2.86492	3.62195		2.86492	8.33049		2.86492	1.17497		2.86492	1.42962		2.86492	2.06588		2.86492	3.7599
2.86658	0.245691		2.86658	3.5923		2.86658	8.2623		2.86658	1.16319		2.86658	1.41529		2.86658	2.04517		2.86658	3.72222
2.86825	0.243265		2.86825	3.55704		2.86825	8.1812		2.86825	1.15171		2.86825	1.40132		2.86825	2.02498		2.86825	3.68546
2.86992	0.240859		2.86992	3.52846		2.86992	8.11546		2.86992	1.14032		2.86992	1.38746		2.86992	2.00495		2.86992	3.64901
2.87158	0.238284		2.87158	3.49391		2.87158	8.036		2.87158	1.12813		2.87158	1.37263		2.87158	1.98352		2.87158	3.61001
2.87325	0.236029		2.87325	3.46753		2.87325	7.97532		2.87325	1.11745		2.87325	1.35963		2.87325	1.96475		2.87325	3.57584
2.87492	0.233678		2.87492	3.4348		2.87492	7.90004		2.87492	1.10632		2.87492	1.34609		2.87492	1.94517		2.87492	3.54022
2.87658	0.231086		2.87658	3.40426		2.87658	7.82979		2.87658	1.09405		2.87658	1.33116		2.87658	1.9236		2.87658	3.50096
2.87825	0.228725		2.87825	3.37229		2.87825	7.75627		2.87825	1.08287		2.87825	1.31756		2.87825	1.90395		2.87825	3.46519
2.87992	0.226249		2.87992	3.34292		2.87992	7.68872		2.87992	1.07115		2.87992	1.3033		2.87992	1.88333		2.87992	3.42767
2.88158	0.223994		2.88158	3.31204		2.88158	7.61769		2.88158	1.06047		2.88158	1.2903		2.88158	1.86456		2.88158	3.3935
2.88325	0.221636		2.88325	3.2863		2.88325	7.55848		2.88325	1.04931		2.88325	1.27672		2.88325	1.84493		2.88325	3.35778
2.88492	0.219304		2.88492	3.26127		2.88492	7.50093		2.88492	1.03827		2.88492	1.26329		2.88492	1.82553		2.88492	3.32246
2.88658	0.216702		2.88658	3.22942		2.88658	7.42767		2.88658	1.02595		2.88658	1.2483		2.88658	1.80387		2.88658	3.28304
2.88825	0.21447		2.88825	3.2018		2.88825	7.36413		2.88825	1.01538		2.88825	1.23544		2.88825	1.78529		2.88825	3.24922
2.88992	0.212076		2.88992	3.17625		2.88992	7.30537		2.88992	1.00405		2.88992	1.22166		2.88992	1.76536		2.88992	3.21296
2.89158	0.209597		2.89158	3.14582		2.89158	7.23538		2.89158	0.992312		2.89158	1.20738		2.89158	1.74472		2.89158	3.1754
2.89325	0.207556		2.89325	3.1233		2.89325	7.18358		2.89325	0.982648		2.89325	1.19562		2.89325	1.72773		2.89325	3.14447
2.89492	0.205195		2.89492	3.09714		2.89492	7.12341		2.89492	0.97147		2.89492	1.18202		2.89492	1.70808		2.89492	3.10871
2.89658	0.20272		2.89658	3.07287		2.89658	7.0676		2.89658	0.959751		2.89658	1.16776		2.89658	1.68747		2.89658	3.0712
2.89825	0.200492		2.89825	3.0446		2.89825	7.00258		2.89825	0.949207		2.89825	1.15493		2.89825	1.66893		2.89825	3.03746
2.89992	0.198412		2.89992	3.01924		2.89992	6.94426		2.89992	0.939358		2.89992	1.14295		2.89992	1.65162		2.89992	3.00595
2.90158	0.19625		2.90158	2.99422		2.90158	6.88671		2.90158	0.929123		2.90158	1.13049		2.90158	1.63362		2.90158	2.97319
2.90325	0.194005		2.90325	2.96518		2.90325	6.81991		2.90325	0.918493		2.90325	1.11756		2.90325	1.61493		2.90325	2.93918
2.90492	0.191616		2.90492	2.93875		2.90492	6.75913		2.90492	0.907184		2.90492	1.1038		2.90492	1.59505		2.90492	2.90299
2.90658	0.189451		2.90658	2.91558		2.90658	6.70583		2.90658	0.89693		2.90658	1.09132		2.90658	1.57702		2.90658	2.87018
2.90825	0.187441		2.90825	2.89629		2.90825	6.66147		2.90825	0.887414		2.90825	1.07974		2.90825	1.56029		2.90825	2.83972
2.90992	0.185148		2.90992	2.87251		2.90992	6.60678		2.90992	0.876561		2.90992	1.06654		2.90992	1.54121		2.90992	2.805
2.91158	0.183103		2.91158	2.84414		2.91158	6.54152		2.91158	0.866877		2.91158	1.05476		2.91158	1.52418		2.91158	2.77401
2.91325	0.180913		2.91325	2.82011		2.91325	6.48625		2.91325	0.856509		2.91325	1.04214		2.91325	1.50595		2.91325	2.74083
2.91492	0.178911		2.91492	2.79613		2.91492	6.43111		2.91492	0.847033		2.91492	1.03061		2.91492	1.48929		2.91492	2.71051
2.91658	0.177095		2.91658	2.77628		2.91658	6.38543		2.91658	0.838433		2.91658	1.02015		2.91658	1.47417		2.91658	2.68298
2.91825	0.174898		2.91825	2.75668		2.91825	6.34036		2.91825	0.828033		2.91825	1.00749		2.91825	1.45588		2.91825	2.64971
2.91992	0.172913		2.91992	2.72957		2.91992	6.27801		2.91992	0.818636		2.91992	0.996059		2.91992	1.43936		2.91992	2.61964
2.92158	0.170929		2.92158	2.70918		2.92158	6.23112		2.92158	0.80924		2.92158	0.984627		2.92158	1.42284		2.92158	2.58957
2.92325	0.169305		2.92325	2.68625		2.92325	6.17838		2.92325	0.801556		2.92325	0.975277		2.92325	1.40933		2.92325	2.56498
2.92492	0.167322		2.92492	2.66665		2.92492	6.13329		2.92492	0.792166		2.92492	0.963852		2.92492	1.39282		2.92492	2.53493
2.92658	0.165224		2.92658	2.64148		2.92658	6.07541		2.92658	0.782232		2.92658	0.951765		2.92658	1.37535		2.92658	2.50314
2.92825	0.163542		2.92825	2.61869		2.92825	6.02299		2.92825	0.774271		2.92825	0.942079		2.92825	1.36136		2.92825	2.47767
2.92992	0.161711		2.92992	2.59999		2.92992	5.97997		2.92992	0.765599		2.92992	0.931528		2.92992	1.34611		2.92992	2.44992
2.93158	0.159774		2.93158	2.57735		2.93158	5.9279		2.93158	0.756428		2.93158	0.920369		2.93158	1.32998		2.93158	2.42057
2.93325	0.157863		2.93325	2.55306		2.93325	5.87205		2.93325	0.747382		2.93325	0.909362		2.93325	1.31408		2.93325	2.39162
2.93492	0.156184		2.93492	2.53495		2.93492	5.83039		2.93492	0.739436		2.93492	0.899694		2.93492	1.30011		2.93492	2.36619
2.93658	0.154253		2.93658	2.51158		2.93658	5.77663		2.93658	0.730292		2.93658	0.888568		2.93658	1.28403		2.93658	2.33693
2.93825	0.152569		2.93825	2.49231		2.93825	5.73232		2.93825	0.722319		2.93825	0.878867		2.93825	1.27001		2.93825	2.31142
2.93992	0.150899		2.93992	2.47064		2.93992	5.68248		2.93992	0.714413		2.93992	0.869248		2.93992	1.25611		2.93992	2.28612
2.94158	0.149027		2.94158	2.45117		2.94158	5.6377		2.94158	0.705548		2.94158	0.858461		2.94158	1.24052		2.94158	2.25775
2.94325	0.14727		2.94325	2.43626		2.94325	5.60339		2.94325	0.697231		2.94325	0.848342		2.94325	1.2259		2.94325	2.23114
2.94492	0.145763		2.94492	2.41272		2.94492	5.54925		2.94492	0.690096		2.94492	0.83966		2.94492	1.21335		2.94492	2.20831
2.94658	0.143845		2.94658	2.39129		2.94658	5.49996		2.94658	0.681018		2.94658	0.828616		2.94658	1.1974		2.94658	2.17926
2.94825	0.142258		2.94825	2.37398		2.94825	5.46015		2.94825	0.673505		2.94825	0.819473		2.94825	1.18418		2.94825	2.15522
2.94992	0.140588		2.94992	2.35721		2.94992	5.42158		2.94992	0.665598		2.94992	0.809854		2.94992	1.17028		2.94992	2.12992
2.95158	0.139035		2.95158	2.3392		2.95158	5.38016		2.95158	0.658243		2.95158	0.800904		2.95158	1.15735		2.95158	2.10638
2.95325	0.137593		2.95325	2.32387		2.95325	5.3449		2.95325	0.651418		2.95325	0.7926		2.95325	1.14535		2.95325	2.08454
2.95492	0.136109		2.95492	2.30581		2.95492	5.30336		2.95492	0.644389		2.95492	0.784048		2.95492	1.13299		2.95492	2.06204
2.95658	0.134505		2.95658	2.28928		2.95658	5.26535		2.95658	0.636799		2.95658	0.774813		2.95658	1.11965		2.95658	2.03776
2.95825	0.132981		2.95825	2.26995		2.95825	5.22088		2.95825	0.629583		2.95825	0.766032		2.95825	1.10696		2.95825	2.01466
2.95992	0.131519		2.95992	2.25357		2.95992	5.1832		2.95992	0.622661		2.95992	0.75761		2.95992	1.09479		2.95992	1.99252
2.96158	0.130022		2.96158	2.23547		2.96158	5.14159		2.96158	0.615573		2.96158	0.748986		2.96158	1.08233		2.96158	1.96983
2.96325	0.128348		2.96325	2.22741		2.96325	5.12304		2.96325	0.607649		2.96325	0.739345		2.96325	1.06839		2.96325	1.94448
2.96492	0.126834		2.96492	2.21421		2.96492	5.09269		2.96492	0.600481		2.96492	0.730623		2.96492	1.05579		2.96492	1.92154
2.96658	0.125406		2.96658	2.20406		2.96658	5.06934		2.96658	0.593718		2.96658	0.722394		2.96658	1.0439		2.96658	1.8999
2.96825	0.123797		2.96825	2.19022		2.96825	5.03751		2.96825	0.586103		2.96825	0.71313		2.96825	1.03051		2.96825	1.87553
2.96992	0.122392		2.96992	2.17749		2.96992	5.00823		2.96992	0.579451		2.96992	0.705035		2.96992	1.01881		2.96992	1.85424
2.97158	0.121153		2.97158	2.16389		2.97158	4.97694		2.97158	0.573582		2.97158	0.697895		2.97158	1.0085		2.97158	1.83546
2.97325	0.119617		2.97325	2.14854		2.97325	4.94164		2.97325	0.566311		2.97325	0.689047		2.97325	0.995711		2.97325	1.81219
2.97492	0.118096		2.97492	2.13721		2.97492	4.91559		2.97492	0.559111		2.97492	0.680287		2.97492	0.983053		2.97492	1.78916
2.97658	0.116755		2.97658	2.12657		2.97658	4.89111		2.97658	0.552762		2.97658	0.672562		2.97658	0.971889		2.97658	1.76884
2.97825	0.115584		2.97825	2.11706		2.97825	4.86923		2.97825	0.547217		2.97825	0.665816		2.97825	0.96214		2.97825	1.7511
2.97992	0.114167		2.97992	2.11012		2.97992	4.85327		2.97992	0.540507		2.97992	0.657651		2.97992	0.950342		2.97992	1.72962
2.98158	0.112886		2.98158	2.10256		2.98158	4.83588		2.98158	0.534445		2.98158	0.650275		2.98158	0.939683		2.98158	1.71022
2.98325	0.111283		2.98325	2.09442		2.98325	4.81717		2.98325	0.526853		2.98325	0.641038		2.98325	0.926336		2.98325	1.68593
2.98492	0.110193		2.98492	2.08821		2.98492	4.80289		2.98492	0.521696		2.98492	0.634764		2.98492	0.917268		2.98492	1.66943
2.98658	0.108884		2.98658	2.0795		2.98658	4.78285		2.98658	0.515498		2.98658	0.627222		2.98658	0.90637		2.98658	1.64959
2.98825	0.107741		2.98825	2.07519		2.98825	4.77294		2.98825	0.510085		2.98825	0.620636		2.98825	0.896853		2.98825	1.63227
2.98992	0.10653		2.98992	2.07026		2.98992	4.76159		2.98992	0.504355		2.98992	0.613664		2.98992	0.886778		2.98992	1.61394
2.99158	0.105155		2.99158	2.0695		2.99158	4.75986		2.99158	0.497845		2.99158	0.605743		2.99158	0.875332		2.99158	1.5931
2.99325	0.103729		2.99325	2.06765		2.99325	4.7556		2.99325	0.491092		2.99325	0.597526		2.99325	0.863458		2.99325	1.57149
2.99492	0.102838		2.99492	2.06458		2.99492	4.74852		2.99492	0.486874		2.99492	0.592395		2.99492	0.856043		2.99492	1.558
2.99658	0.101712		2.99658	2.06136		2.99658	4.74113		2.99658	0.481543		2.99658	0.585908		2.99658	0.84667		2.99658	1.54094
2.99825	0.100629		2.99825	2.06069		2.99825	4.73958		2.99825	0.476416		2.99825	0.579669		2.99825	0.837654		2.99825	1.52453
2.99992	0.0989118		2.99992	2.05934		2.99992	4.73647		2.99992	0.468286		2.99992	0.569777		2.99992	0.823359		2.99992	1.49851
3.00158	0.0977433		3.00158	2.05867		3.00158	4.73494		3.00158	0.462753		3.00158	0.563046		3.00158	0.813632		3.00158	1.48081
3.00325	0.0964912		3.00325	2.06111		3.00325	4.74056		3.00325	0.456826		3.00325	0.555833		3.00325	0.80321		3.00325	1.46184
3.00492	0.095658		3.00492	2.06156		3.00492	4.74158		3.00492	0.452881		3.00492	0.551034		3.00492	0.796274		3.00492	1.44922
3.00658	0.0943403		3.00658	2.06945		3.00658	4.75973		3.00658	0.446642		3.00658	0.543443		3.00658	0.785305		3.00658	1.42926
3.00825	0.093183		3.00825	2.07031		3.00825	4.76171		3.00825	0.441163		3.00825	0.536777		3.00825	0.775672		3.00825	1.41172
3.00992	0.0919654		3.00992	2.07615		3.00992	4.77515		3.00992	0.435399		3.00992	0.529763		3.00992	0.765536		3.00992	1.39328
3.01158	0.0909401		3.01158	2.08169		3.01158	4.78788		3.01158	0.430545		3.01158	0.523857		3.01158	0.757002		3.01158	1.37774
3.01325	0.0895637		3.01325	2.08445		3.01325	4.79424		3.01325	0.424028		3.01325	0.515928		3.01325	0.745544		3.01325	1.35689
3.01492	0.0889054		3.01492	2.09174		3.01492	4.81101		3.01492	0.420912		3.01492	0.512136		3.01492	0.740064		3.01492	1.34692
3.01658	0.0874809		3.01658	2.09664		3.01658	4.82226		3.01658	0.414168		3.01658	0.50393		3.01658	0.728207		3.01658	1.32534
3.01825	0.0867095		3.01825	2.10667		3.01825	4.84535		3.01825	0.410515		3.01825	0.499486		3.01825	0.721785		3.01825	1.31365
3.01992	0.085361		3.01992	2.11824		3.01992	4.87196		3.01992	0.404131		3.01992	0.491718		3.01992	0.71056		3.01992	1.29322
3.02158	0.0840603		3.02158	2.12393		3.02158	4.88505		3.02158	0.397973		3.02158	0.484225		3.02158	0.699732		3.02158	1.27351
3.02325	0.0830921		3.02325	2.13542		3.02325	4.91147		3.02325	0.393389		3.02325	0.478648		3.02325	0.691673		3.02325	1.25884
3.02492	0.0821871		3.02492	2.14208		3.02492	4.9268		3.02492	0.389104		3.02492	0.473435		3.02492	0.68414		3.02492	1.24513
3.02658	0.0813345		3.02658	2.15495		3.02658	4.95639		3.02658	0.385068		3.02658	0.468524		3.02658	0.677043		3.02658	1.23222
3.02825	0.0802371		3.02825	2.15892		3.02825	4.96552		3.02825	0.379873		3.02825	0.462202		3.02825	0.667908		3.02825	1.21559
3.02992	0.0789186		3.02992	2.16812		3.02992	4.98669		3.02992	0.37363		3.02992	0.454607		3.02992	0.656932		3.02992	1.19562
3.03158	0.077893		3.03158	2.17862		3.03158	5.01082		3.03158	0.368775		3.03158	0.448699		3.03158	0.648395		3.03158	1.18008
3.03325	0.0770009		3.03325	2.1869		3.03325	5.02988		3.03325	0.364551		3.03325	0.44356		3.03325	0.640969		3.03325	1.16656
3.03492	0.0761994		3.03492	2.19541		3.03492	5.04945		3.03492	0.360757		3.03492	0.438943		3.03492	0.634297		3.03492	1.15442
3.03658	0.0749102		3.03658	2.2024		3.03658	5.06551		3.03658	0.354653		3.03658	0.431517		3.03658	0.623566		3.03658	1.13489
3.03825	0.0742842		3.03825	2.20974		3.03825	5.08241		3.03825	0.351689		3.03825	0.427911		3.03825	0.618354		3.03825	1.1254
3.03992	0.0731363		3.03992	2.22558		3.03992	5.11882		3.03992	0.346255		3.03992	0.421298		3.03992	0.608799		3.03992	1.10801
3.04158	0.0723069		3.04158	2.24057		3.04158	5.15332		3.04158	0.342328		3.04158	0.416521		3.04158	0.601896		3.04158	1.09545
3.04325	0.0714036		3.04325	2.25046		3.04325	5.17606		3.04325	0.338051		3.04325	0.411317		3.04325	0.594376		3.04325	1.08176
3.04492	0.0703051		3.04492	2.25748		3.04492	5.1922		3.04492	0.332851		3.04492	0.40499		3.04492	0.585232		3.04492	1.06512
3.04658	0.0693581		3.04658	2.2659		3.04658	5.21157		3.04658	0.328367		3.04658	0.399535		3.04658	0.577349		3.04658	1.05078
3.04825	0.0684431		3.04825	2.27758		3.04825	5.23842		3.04825	0.324035		3.04825	0.394263		3.04825	0.569732		3.04825	1.03691
3.04992	0.0674745		3.04992	2.28768		3.04992	5.26166		3.04992	0.31945		3.04992	0.388684		3.04992	0.56167		3.04992	1.02224
3.05158	0.0666225		3.05158	2.29366		3.05158	5.27542		3.05158	0.315416		3.05158	0.383776		3.05158	0.554577		3.05158	1.00933
3.05325	0.0658471		3.05325	2.30417		3.05325	5.29958		3.05325	0.311745		3.05325	0.37931		3.05325	0.548123		3.05325	0.997584
3.05492	0.0648376		3.05492	2.3147		3.05492	5.32381		3.05492	0.306966		3.05492	0.373494		3.05492	0.53972		3.05492	0.98229
3.05658	0.0641982		3.05658	2.32306		3.05658	5.34304		3.05658	0.303938		3.05658	0.369811		3.05658	0.534397		3.05658	0.972603
3.05825	0.0633741		3.05825	2.33184		3.05825	5.36324		3.05825	0.300037		3.05825	0.365064		3.05825	0.527537		3.05825	0.960118
3.05992	0.0624181		3.05992	2.34556		3.05992	5.39479		3.05992	0.295511		3.05992	0.359557		3.05992	0.519579		3.05992	0.945634
3.06158	0.0615087		3.06158	2.35398		3.06158	5.41415		3.06158	0.291205		3.06158	0.354318		3.06158	0.512009		3.06158	0.931857
3.06325	0.0605337		3.06325	2.36674		3.06325	5.4435		3.06325	0.286589		3.06325	0.348702		3.06325	0.503893		3.06325	0.917086
3.06492	0.0598596		3.06492	2.37572		3.06492	5.46415		3.06492	0.283398		3.06492	0.344819		3.06492	0.498282		3.06492	0.906873
3.06658	0.0592508		3.06658	2.3813		3.06658	5.47699		3.06658	0.280515		3.06658	0.341311		3.06658	0.493214		3.06658	0.897649
3.06825	0.0584823		3.06825	2.39487		3.06825	5.50821		3.06825	0.276877		3.06825	0.336885		3.06825	0.486817		3.06825	0.886007
3.06992	0.0576902		3.06992	2.40009		3.06992	5.5202		3.06992	0.273127		3.06992	0.332322		3.06992	0.480223		3.06992	0.874006
3.07158	0.0571231		3.07158	2.40515		3.07158	5.53183		3.07158	0.270442		3.07158	0.329055		3.07158	0.475503		3.07158	0.865415
3.07325	0.0563018		3.07325	2.4133		3.07325	5.55059		3.07325	0.266554		3.07325	0.324324		3.07325	0.468666		3.07325	0.852972
3.07492	0.055375		3.07492	2.41986		3.07492	5.56567		3.07492	0.262166		3.07492	0.318985		3.07492	0.460951		3.07492	0.838931
3.07658	0.0544099		3.07658	2.42832		3.07658	5.58513		3.07658	0.257597		3.07658	0.313426		3.07658	0.452918		3.07658	0.82431
3.07825	0.0537047		3.07825	2.43589		3.07825	5.60256		3.07825	0.254258		3.07825	0.309364		3.07825	0.447047		3.07825	0.813626
3.07992	0.0532074		3.07992	2.4478		3.07992	5.62993		3.07992	0.251904		3.07992	0.306499		3.07992	0.442908		3.07992	0.806092
3.08158	0.0525811		3.08158	2.45315		3.08158	5.64223		3.08158	0.248938		3.08158	0.302891		3.08158	0.437694		3.08158	0.796603
3.08325	0.0517053		3.08325	2.45724		3.08325	5.65166		3.08325	0.244792		3.08325	0.297846		3.08325	0.430404		3.08325	0.783335
3.08492	0.0510548		3.08492	2.46955		3.08492	5.67995		3.08492	0.241713		3.08492	0.294099		3.08492	0.42499		3.08492	0.773481
3.08658	0.0504678		3.08658	2.4803		3.08658	5.70469		3.08658	0.238933		3.08658	0.290717		3.08658	0.420103		3.08658	0.764587
3.08825	0.0496059		3.08825	2.4837		3.08825	5.71251		3.08825	0.234853		3.08825	0.285753		3.08825	0.412929		3.08825	0.75153
3.08992	0.0489277		3.08992	2.48962		3.08992	5.72614		3.08992	0.231642		3.08992	0.281846		3.08992	0.407282		3.08992	0.741254
3.09158	0.0480414		3.09158	2.49271		3.09158	5.73323		3.09158	0.227446		3.09158	0.276741		3.09158	0.399905		3.09158	0.727828
3.09325	0.0473769		3.09325	2.4989		3.09325	5.74746		3.09325	0.2243		3.09325	0.272913		3.09325	0.394374		3.09325	0.71776
3.09492	0.0468624		3.09492	2.50559		3.09492	5.76287		3.09492	0.221864		3.09492	0.269949		3.09492	0.390091		3.09492	0.709966
3.09658	0.0460918		3.09658	2.51266		3.09658	5.77912		3.09658	0.218216		3.09658	0.26551		3.09658	0.383676		3.09658	0.69829
3.09825	0.0457014		3.09825	2.51998		3.09825	5.79596		3.09825	0.216367		3.09825	0.263261		3.09825	0.380426		3.09825	0.692376
3.09992	0.0449265		3.09992	2.52348		3.09992	5.804		3.09992	0.212699		3.09992	0.258797		3.09992	0.373976		3.09992	0.680636
3.10158	0.0442933		3.10158	2.52839		3.10158	5.8153		3.10158	0.209701		3.10158	0.255149		3.10158	0.368705		3.10158	0.671043
3.10325	0.0435057		3.10325	2.53117		3.10325	5.82168		3.10325	0.205973		3.10325	0.250613		3.10325	0.362149		3.10325	0.659112
3.10492	0.0428934		3.10492	2.53557		3.10492	5.8318		3.10492	0.203073		3.10492	0.247086		3.10492	0.357052		3.10492	0.649835
3.10658	0.0422757		3.10658	2.54031		3.10658	5.84272		3.10658	0.200149		3.10658	0.243527		3.10658	0.35191		3.10658	0.640477
3.10825	0.0418324		3.10825	2.541		3.10825	5.8443		3.10825	0.19805		3.10825	0.240974		3.10825	0.34822		3.10825	0.633761
3.10992	0.0411198		3.10992	2.53746		3.10992	5.83616		3.10992	0.194677		3.10992	0.236869		3.10992	0.342288		3.10992	0.622965
3.11158	0.0405821		3.11158	2.54348		3.11158	5.85001		3.11158	0.192131		3.11158	0.233771		3.11158	0.337813		3.11158	0.614819
3.11325	0.0401532		3.11325	2.54618		3.11325	5.85622		3.11325	0.1901		3.11325	0.231301		3.11325	0.334242		3.11325	0.608321
3.11492	0.039556		3.11492	2.54293		3.11492	5.84875		3.11492	0.187273		3.11492	0.22786		3.11492	0.329271		3.11492	0.599273
3.11658	0.039057		3.11658	2.54745		3.11658	5.85914		3.11658	0.184911		3.11658	0.224986		3.11658	0.325118		3.11658	0.591714
3.11825	0.038317		3.11825	2.54635		3.11825	5.8566		3.11825	0.181407		3.11825	0.220724		3.11825	0.318958		3.11825	0.580503
3.11992	0.0380523		3.11992	2.54349		3.11992	5.85003		3.11992	0.180154		3.11992	0.219198		3.11992	0.316754		3.11992	0.576492
3.12158	0.03748		3.12158	2.54004		3.12158	5.84209		3.12158	0.177444		3.12158	0.215902		3.12158	0.31199		3.12158	0.567822
3.12325	0.0370628		3.12325	2.53805		3.12325	5.83751		3.12325	0.175469		3.12325	0.213498		3.12325	0.308517		3.12325	0.561501
3.12492	0.0366174		3.12492	2.53259		3.12492	5.82495		3.12492	0.17336		3.12492	0.210933		3.12492	0.304809		3.12492	0.554753
3.12658	0.0362278		3.12658	2.52632		3.12658	5.81053		3.12658	0.171516		3.12658	0.208689		3.12658	0.301567		3.12658	0.548852
3.12825	0.035707		3.12825	2.52012		3.12825	5.79628		3.12825	0.16905		3.12825	0.205689		3.12825	0.297231		3.12825	0.540961
3.12992	0.0350945		3.12992	2.51206		3.12992	5.77774		3.12992	0.16615		3.12992	0.20216		3.12992	0.292132		3.12992	0.531681
3.13158	0.0347059		3.13158	2.50931		3.13158	5.77142		3.13158	0.164311		3.13158	0.199922		3.13158	0.288898		3.13158	0.525794
3.13325	0.0344599		3.13325	2.50296		3.13325	5.7568		3.13325	0.163146		3.13325	0.198505		3.13325	0.286851		3.13325	0.522068
3.13492	0.0338347		3.13492	2.49643		3.13492	5.7418		3.13492	0.160186		3.13492	0.194903		3.13492	0.281646		3.13492	0.512596
3.13658	0.0334314		3.13658	2.48659		3.13658	5.71916		3.13658	0.158277		3.13658	0.19258		3.13658	0.278289		3.13658	0.506486
3.13825	0.0328878		3.13825	2.47906		3.13825	5.70185		3.13825	0.155703		3.13825	0.189449		3.13825	0.273764		3.13825	0.49825
3.13992	0.0323197		3.13992	2.47482		3.13992	5.6921		3.13992	0.153013		3.13992	0.186176		3.13992	0.269035		3.13992	0.489643
3.14158	0.0321708		3.14158	2.45914		3.14158	5.65601		3.14158	0.152308		3.14158	0.185318		3.14158	0.267795		3.14158	0.487387
3.14325	0.0318098		3.14325	2.44888		3.14325	5.63242		3.14325	0.1506		3.14325	0.183239		3.14325	0.264791		3.14325	0.481919
3.14492	0.0311026		3.14492	2.44197		3.14492	5.61654		3.14492	0.147252		3.14492	0.179165		3.14492	0.258904		3.14492	0.471205
3.14658	0.0305187		3.14658	2.43117		3.14658	5.59168		3.14658	0.144487		3.14658	0.175802		3.14658	0.254043		3.14658	0.462358
3.14825	0.0301939		3.14825	2.41994		3.14825	5.56585		3.14825	0.142949		3.14825	0.173931		3.14825	0.25134		3.14825	0.457438
3.14992	0.029632		3.14992	2.4006		3.14992	5.52137		3.14992	0.140289		3.14992	0.170694		3.14992	0.246662		3.14992	0.448924
3.15158	0.0293516		3.15158	2.38786		3.15158	5.49208		3.15158	0.138961		3.15158	0.169078		3.15158	0.244327		3.15158	0.444676
3.15325	0.0287482		3.15325	2.3749		3.15325	5.46226		3.15325	0.136105		3.15325	0.165603		3.15325	0.239305		3.15325	0.435536
3.15492	0.0285549		3.15492	2.36354		3.15492	5.43615		3.15492	0.13519		3.15492	0.164489		3.15492	0.237696		3.15492	0.432607
3.15658	0.0282843		3.15658	2.34922		3.15658	5.40321		3.15658	0.133908		3.15658	0.16293		3.15658	0.235443		3.15658	0.428507
3.15825	0.0279764		3.15825	2.33156		3.15825	5.36258		3.15825	0.132451		3.15825	0.161157		3.15825	0.232881		3.15825	0.423843
3.15992	0.0275308		3.15992	2.32191		3.15992	5.34039		3.15992	0.130341		3.15992	0.15859		3.15992	0.229171		3.15992	0.417091
3.16158	0.0273182		3.16158	2.30707		3.16158	5.30626		3.16158	0.129335		3.16158	0.157365		3.16158	0.227402		3.16158	0.413871
3.16325	0.0271794		3.16325	2.29809		3.16325	5.28561		3.16325	0.128678		3.16325	0.156566		3.16325	0.226246		3.16325	0.411768
3.16492	0.0268323		3.16492	2.28306		3.16492	5.25104		3.16492	0.127034		3.16492	0.154566		3.16492	0.223357		3.16492	0.406509
3.16658	0.0263315		3.16658	2.26954		3.16658	5.21994		3.16658	0.124663		3.16658	0.151682		3.16658	0.219188		3.16658	0.398923
3.16825	0.0258004		3.16825	2.25586		3.16825	5.18849		3.16825	0.122149		3.16825	0.148622		3.16825	0.214767		3.16825	0.390876
3.16992	0.025861		3.16992	2.23757		3.16992	5.14642		3.16992	0.122436		3.16992	0.148971		3.16992	0.215271		3.16992	0.391794
3.17158	0.0253569		3.17158	2.22379		3.17158	5.11471		3.17158	0.120049		3.17158	0.146067		3.17158	0.211075		3.17158	0.384157
3.17325	0.0249873		3.17325	2.2123		3.17325	5.08828		3.17325	0.118299		3.17325	0.143938		3.17325	0.207999		3.17325	0.378558
3.17492	0.0246989		3.17492	2.19571		3.17492	5.05013		3.17492	0.116934		3.17492	0.142277		3.17492	0.205598		3.17492	0.374189
3.17658	0.0245688		3.17658	2.18163		3.17658	5.01775		3.17658	0.116318		3.17658	0.141527		3.17658	0.204515		3.17658	0.372217
3.17825	0.0242927		3.17825	2.16687		3.17825	4.98381		3.17825	0.115011		3.17825	0.139937		3.17825	0.202216		3.17825	0.368034
3.17992	0.0238687		3.17992	2.15394		3.17992	4.95406		3.17992	0.113003		3.17992	0.137495		3.17992	0.198687		3.17992	0.361611
3.18158	0.0236581		3.18158	2.1376		3.18158	4.91648		3.18158	0.112006		3.18158	0.136281		3.18158	0.196934		3.18158	0.35842
3.18325	0.0232667		3.18325	2.1213		3.18325	4.879		3.18325	0.110153		3.18325	0.134027		3.18325	0.193676		3.18325	0.35249
3.18492	0.022955		3.18492	2.10943		3.18492	4.8517		3.18492	0.108677		3.18492	0.132231		3.18492	0.191081		3.18492	0.347768
3.18658	0.0229034		3.18658	2.09523		3.18658	4.81904		3.18658	0.108433		3.18658	0.131934		3.18658	0.190652		3.18658	0.346986
3.18825	0.0223645		3.18825	2.0804		3.18825	4.78491		3.18825	0.105882		3.18825	0.12883		3.18825	0.186166		3.18825	0.338822
3.18992	0.0219892		3.18992	2.06557		3.18992	4.7508		3.18992	0.104105		3.18992	0.126668		3.18992	0.183042		3.18992	0.333137
3.19158	0.0220642		3.19158	2.04795		3.19158	4.71028		3.19158	0.10446		3.19158	0.1271		3.19158	0.183666		3.19158	0.334272
3.19325	0.0218093		3.19325	2.03092		3.19325	4.67112		3.19325	0.103253		3.19325	0.125632		3.19325	0.181545		3.19325	0.330411
3.19492	0.0215677		3.19492	2.01775		3.19492	4.64083		3.19492	0.10211		3.19492	0.12424		3.19492	0.179534		3.19492	0.326751
3.19658	0.0212778		3.19658	2.00534		3.19658	4.61228		3.19658	0.100737		3.19658	0.12257		3.19658	0.17712		3.19658	0.322359
3.19825	0.0211459		3.19825	1.99448		3.19825	4.5873		3.19825	0.100113		3.19825	0.12181		3.19825	0.176023		3.19825	0.320361
3.19992	0.0207208		3.19992	1.97947		3.19992	4.55277		3.19992	0.0981		3.19992	0.119361		3.19992	0.172484		3.19992	0.31392
3.20158	0.020609		3.20158	1.96849		3.20158	4.52752		3.20158	0.0975709		3.20158	0.118717		3.20158	0.171553		3.20158	0.312227
3.20325	0.02037		3.20325	1.96071		3.20325	4.50963		3.20325	0.0964391		3.20325	0.11734		3.20325	0.169563		3.20325	0.308605
3.20492	0.0202507		3.20492	1.94547		3.20492	4.47459		3.20492	0.0958744		3.20492	0.116653		3.20492	0.16857		3.20492	0.306798
3.20658	0.019843		3.20658	1.93544		3.20658	4.45152		3.20658	0.0939444		3.20658	0.114305		3.20658	0.165177		3.20658	0.300622
3.20825	0.0195676		3.20825	1.91925		3.20825	4.41428		3.20825	0.0926403		3.20825	0.112718		3.20825	0.162884		3.20825	0.296449
3.20992	0.0193931		3.20992	1.90167		3.20992	4.37385		3.20992	0.0918144		3.20992	0.111713		3.20992	0.161432		3.20992	0.293806
3.21158	0.0191505		3.21158	1.88676		3.21158	4.33956		3.21158	0.0906656		3.21158	0.110316		3.21158	0.159412		3.21158	0.29013
3.21325	0.0191365		3.21325	1.8764		3.21325	4.31572		3.21325	0.0905994		3.21325	0.110235		3.21325	0.159296		3.21325	0.289918
3.21492	0.0187069		3.21492	1.8681		3.21492	4.29663		3.21492	0.0885656		3.21492	0.10776		3.21492	0.15572		3.21492	0.28341
3.21658	0.0186729		3.21658	1.85409		3.21658	4.26441		3.21658	0.0884044		3.21658	0.107564		3.21658	0.155436		3.21658	0.282894
3.21825	0.0185062		3.21825	1.8478		3.21825	4.24995		3.21825	0.0876153		3.21825	0.106604		3.21825	0.154049		3.21825	0.280369
3.21992	0.0183378		3.21992	1.83312		3.21992	4.21617		3.21992	0.0868181		3.21992	0.105634		3.21992	0.152647		3.21992	0.277818
3.22158	0.0180925		3.22158	1.81619		3.22158	4.17724		3.22158	0.0856569		3.22158	0.104221		3.22158	0.150605		3.22158	0.274102
3.22325	0.0180347		3.22325	1.81191		3.22325	4.1674		3.22325	0.0853831		3.22325	0.103888		3.22325	0.150124		3.22325	0.273226
3.22492	0.01779		3.22492	1.80251		3.22492	4.14577		3.22492	0.0842247		3.22492	0.102479		3.22492	0.148087		3.22492	0.269519
3.22658	0.0175467		3.22658	1.78769		3.22658	4.11168		3.22658	0.0830728		3.22658	0.101077		3.22658	0.146062		3.22658	0.265833
3.22825	0.0172943		3.22825	1.77323		3.22825	4.07844		3.22825	0.0818778		3.22825	0.0996232		3.22825	0.143961		3.22825	0.262009
3.22992	0.0172884		3.22992	1.76534		3.22992	4.06028		3.22992	0.0818497		3.22992	0.099589		3.22992	0.143912		3.22992	0.261919
3.23158	0.0173174		3.23158	1.75215		3.23158	4.02995		3.23158	0.0819869		3.23158	0.0997559		3.23158	0.144153		3.23158	0.262358
3.23325	0.0169708		3.23325	1.74037		3.23325	4.00286		3.23325	0.0803459		3.23325	0.0977593		3.23325	0.141268		3.23325	0.257107
3.23492	0.016886		3.23492	1.73334		3.23492	3.98667		3.23492	0.0799447		3.23492	0.0972711		3.23492	0.140562		3.23492	0.255823
3.23658	0.0169666		3.23658	1.72433		3.23658	3.96596		3.23658	0.0803263		3.23658	0.0977354		3.23658	0.141233		3.23658	0.257044
3.23825	0.0168176		3.23825	1.7126		3.23825	3.93897		3.23825	0.0796209		3.23825	0.0968772		3.23825	0.139993		3.23825	0.254787
3.23992	0.0166671		3.23992	1.70212		3.23992	3.91487		3.23992	0.0789081		3.23992	0.0960099		3.23992	0.13874		3.23992	0.252506
3.24158	0.0163224		3.24158	1.69222		3.24158	3.89211		3.24158	0.0772763		3.24158	0.0940243		3.24158	0.13587		3.24158	0.247284
3.24325	0.0165409		3.24325	1.6823		3.24325	3.86929		3.24325	0.0783106		3.24325	0.0952829		3.24325	0.137689		3.24325	0.250594
3.24492	0.0162017		3.24492	1.67199		3.24492	3.84557		3.24492	0.076705		3.24492	0.0933293		3.24492	0.134866		3.24492	0.245456
3.24658	0.0159996		3.24658	1.66967		3.24658	3.84024		3.24658	0.0757481		3.24658	0.092165		3.24658	0.133184		3.24658	0.242394
3.24825	0.01577		3.24825	1.6575		3.24825	3.81226		3.24825	0.0746609		3.24825	0.0908422		3.24825	0.131272		3.24825	0.238915
3.24992	0.0155424		3.24992	1.64911		3.24992	3.79296		3.24992	0.0735834		3.24992	0.0895312		3.24992	0.129377		3.24992	0.235467
3.25158	0.015556		3.25158	1.63935		3.25158	3.77051		3.25158	0.0736481		3.25158	0.0896099		3.25158	0.129491		3.25158	0.235674
3.25325	0.015463		3.25325	1.63143		3.25325	3.75229		3.25325	0.0732078		3.25325	0.0890741		3.25325	0.128717		3.25325	0.234265
3.25492	0.0153374		3.25492	1.62169		3.25492	3.72989		3.25492	0.0726131		3.25492	0.0883506		3.25492	0.127671		3.25492	0.232362
3.25658	0.0151246		3.25658	1.61557		3.25658	3.7158		3.25658	0.0716053		3.25658	0.0871243		3.25658	0.125899		3.25658	0.229137
3.25825	0.015085		3.25825	1.60393		3.25825	3.68903		3.25825	0.0714181		3.25825	0.0868966		3.25825	0.12557		3.25825	0.228538
3.25992	0.0146778		3.25992	1.59293		3.25992	3.66374		3.25992	0.06949		3.25992	0.0845506		3.25992	0.12218		3.25992	0.222368
3.26158	0.0146925		3.26158	1.58858		3.26158	3.65373		3.26158	0.0695597		3.26158	0.0846354		3.26158	0.122303		3.26158	0.222591
3.26325	0.0147682		3.26325	1.58363		3.26325	3.64235		3.26325	0.0699181		3.26325	0.0850715		3.26325	0.122933		3.26325	0.223738
3.26492	0.0146366		3.26492	1.57298		3.26492	3.61786		3.26492	0.0692953		3.26492	0.0843137		3.26492	0.121838		3.26492	0.221745
3.26658	0.014522		3.26658	1.56177		3.26658	3.59208		3.26658	0.0687528		3.26658	0.0836536		3.26658	0.120884		3.26658	0.220009
3.26825	0.0144707		3.26825	1.55719		3.26825	3.58153		3.26825	0.0685097		3.26825	0.0833578		3.26825	0.120457		3.26825	0.219231
3.26992	0.0142968		3.26992	1.54935		3.26992	3.5635		3.26992	0.0676863		3.26992	0.0823559		3.26992	0.119009		3.26992	0.216596
3.27158	0.0143182		3.27158	1.54053		3.27158	3.54322		3.27158	0.0677878		3.27158	0.0824795		3.27158	0.119187		3.27158	0.216921
3.27325	0.0143453		3.27325	1.534		3.27325	3.52819		3.27325	0.0679159		3.27325	0.0826354		3.27325	0.119413		3.27325	0.217331
3.27492	0.0142463		3.27492	1.5279		3.27492	3.51416		3.27492	0.0674472		3.27492	0.082065		3.27492	0.118588		3.27492	0.215831
3.27658	0.0139798		3.27658	1.52035		3.27658	3.4968		3.27658	0.0661856		3.27658	0.08053		3.27658	0.11637		3.27658	0.211794
3.27825	0.0136898		3.27825	1.5152		3.27825	3.48497		3.27825	0.0648125		3.27825	0.0788593		3.27825	0.113956		3.27825	0.2074
3.27992	0.0133842		3.27992	1.50792		3.27992	3.46821		3.27992	0.0633659		3.27992	0.0770992		3.27992	0.111413		3.27992	0.202771
3.28158	0.0132308		3.28158	1.49931		3.28158	3.44841		3.28158	0.0626397		3.28158	0.0762156		3.28158	0.110136		3.28158	0.200447
3.28325	0.0134032		3.28325	1.48994		3.28325	3.42686		3.28325	0.0634559		3.28325	0.0772088		3.28325	0.111571		3.28325	0.203059
3.28492	0.0135224		3.28492	1.48842		3.28492	3.42338		3.28492	0.0640203		3.28492	0.0778954		3.28492	0.112563		3.28492	0.204865
3.28658	0.0135067		3.28658	1.47955		3.28658	3.40297		3.28658	0.0639456		3.28658	0.0778046		3.28658	0.112432		3.28658	0.204626
3.28825	0.0132255		3.28825	1.47188		3.28825	3.38531		3.28825	0.0626144		3.28825	0.0761848		3.28825	0.110091		3.28825	0.200366
3.28992	0.0132283		3.28992	1.46811		3.28992	3.37665		3.28992	0.0626275		3.28992	0.0762008		3.28992	0.110114		3.28992	0.200408
3.29158	0.0131717		3.29158	1.46459		3.29158	3.36855		3.29158	0.06236		3.29158	0.0758753		3.29158	0.109644		3.29158	0.199552
3.29325	0.0129927		3.29325	1.46061		3.29325	3.35941		3.29325	0.0615125		3.29325	0.0748441		3.29325	0.108154		3.29325	0.19684
3.29492	0.0130107		3.29492	1.45357		3.29492	3.34322		3.29492	0.0615975		3.29492	0.0749475		3.29492	0.108303		3.29492	0.197112
3.29658	0.0127463		3.29658	1.4479		3.29658	3.33018		3.29658	0.0603456		3.29658	0.0734243		3.29658	0.106102		3.29658	0.193106
3.29825	0.0125162		3.29825	1.4425		3.29825	3.31774		3.29825	0.0592563		3.29825	0.0720989		3.29825	0.104187		3.29825	0.18962
3.29992	0.0124706		3.29992	1.44013		3.29992	3.31229		3.29992	0.0590406		3.29992	0.0718365		3.29992	0.103808		3.29992	0.18893
3.30158	0.0125482		3.30158	1.43311		3.30158	3.29616		3.30158	0.0594078		3.30158	0.0722833		3.30158	0.104453		3.30158	0.190105
3.30325	0.0124327		3.30325	1.42514		3.30325	3.27783		3.30325	0.0588609		3.30325	0.0716179		3.30325	0.103492		3.30325	0.188355
3.30492	0.0126366		3.30492	1.42121		3.30492	3.26879		3.30492	0.0598262		3.30492	0.0727924		3.30492	0.105189		3.30492	0.191444
3.30658	0.0123862		3.30658	1.419		3.30658	3.2637		3.30658	0.0586409		3.30658	0.0713502		3.30658	0.103105		3.30658	0.187651
3.30825	0.0122272		3.30825	1.41502		3.30825	3.25456		3.30825	0.0578881		3.30825	0.0704342		3.30825	0.101781		3.30825	0.185242
3.30992	0.0123892		3.30992	1.40827		3.30992	3.23903		3.30992	0.058655		3.30992	0.0713673		3.30992	0.10313		3.30992	0.187696
3.31158	0.0121457		3.31158	1.40497		3.31158	3.23142		3.31158	0.0575022		3.31158	0.0699646		3.31158	0.101103		3.31158	0.184007
3.31325	0.0118741		3.31325	1.3993		3.31325	3.21839		3.31325	0.0562166		3.31325	0.0684004		3.31325	0.0988423		3.31325	0.179893
3.31492	0.012027		3.31492	1.39644		3.31492	3.21182		3.31492	0.0569403		3.31492	0.069281		3.31492	0.100115		3.31492	0.182209
3.31658	0.0121952		3.31658	1.39145		3.31658	3.20034		3.31658	0.0577366		3.31658	0.0702498		3.31658	0.101515		3.31658	0.184757
3.31825	0.0120429		3.31825	1.38314		3.31825	3.18121		3.31825	0.0570156		3.31825	0.0693726		3.31825	0.100247		3.31825	0.18245
3.31992	0.0121813		3.31992	1.37859		3.31992	3.17075		3.31992	0.0576709		3.31992	0.07017		3.31992	0.101399		3.31992	0.184547
3.32158	0.0120812		3.32158	1.37348		3.32158	3.15901		3.32158	0.0571969		3.32158	0.0695932		3.32158	0.100566		3.32158	0.18303
3.32325	0.0120005		3.32325	1.37573		3.32325	3.16417		3.32325	0.056815		3.32325	0.0691285		3.32325	0.0998945		3.32325	0.181808
3.32492	0.0119298		3.32492	1.37166		3.32492	3.15483		3.32492	0.05648		3.32492	0.0687209		3.32492	0.0993055		3.32492	0.180736
3.32658	0.0117652		3.32658	1.3664		3.32658	3.14271		3.32658	0.0557006		3.32658	0.0677726		3.32658	0.0979352		3.32658	0.178242
3.32825	0.0117825		3.32825	1.35956		3.32825	3.12698		3.32825	0.0557828		3.32825	0.0678726		3.32825	0.0980797		3.32825	0.178505
3.32992	0.0117001		3.32992	1.35487		3.32992	3.11621		3.32992	0.0553928		3.32992	0.0673981		3.32992	0.097394		3.32992	0.177257
[truncated: 703 more rows]

## Sheet: Supplementary Fig. 5 
	Supplementary Fig. 5

## Sheet: Supplementary Fig. 6
Supplementary Fig. 6b
Normalized intensity
Time (s)	Sample 1	Sample 2	Sample 3	mean	SD
0	1	1	1	1	0
5	0.111951	0.186121	0.15778	0.151951	0.05
10	0.571147	0.622997	0.620097	0.604747	0.042
15	0.677301	0.722901	0.721101	0.707101	0.036
20	0.731906	0.793506	0.787906	0.771106	0.049
25	0.768184	0.871384	0.849784	0.829784	0.066
30	0.818436	0.872236	0.865436	0.852036	0.042
35	0.831969	0.872169	0.869769	0.857969	0.032
40	0.861223	0.895823	0.892023	0.883023	0.028
45	0.830724	0.851124	0.850524	0.844124	0.023
50	0.833092	0.887692	0.873892	0.864892	0.039

## Sheet: Supplementary Fig. 7
Supplementary Fig. 7b
Normalized intensity
Time (s)	Sample 1	Sample 2	Sample 3	mean	SD
0	1	1	1	1	0
5	0.283621	0.274439	0.268139	0.2754	0.00778577
10	0.489018	0.540618	0.508218	0.512618	0.0260799
15	0.602285	0.630085	0.624885	0.619085	0.0147797
20	0.62162	0.66622	0.66642	0.65142	0.0258078
25	0.716004	0.749604	0.741804	0.735804	0.0175852
30	0.685839	0.736039	0.715739	0.712539	0.0252525
35	0.671208	0.747408	0.704808	0.707808	0.0381885
40	0.668714	0.700114	0.690714	0.686514	0.0161158
45	0.701876	0.741276	0.724276	0.722476	0.0197616
50	0.694671	0.748071	0.709071	0.717271	0.0276282

## Sheet: Supplementary Fig. 8
Supplementary Fig. 8a			Supplementary Fig. 8b			Supplementary Fig. 8c			Supplementary Fig. 8d			Supplementary Fig. 8e			Supplementary Fig. 8f			Supplementary Fig. 8g			Supplementary Fig. 8h
Time (min)	Intensity (mAU)		Time (min)	Intensity (mAU)		Time (min)	Intensity (mAU)		Time (min)	Intensity (mAU)		Time (min)	Intensity (mAU)		Time (min)	Intensity (mAU)		ISO (μM)	Peak area		ISO⋅HCl (μM)
0.00158	0.2075		0.00158	-0.0963		0.00158	-0.0963		0.00158	-0.1392		0.00158	-0.07514		0.00158	-0.0357		0	0		Time (min)	Sample 1	Sample 2	Sample 3	mean	SD
0.00325	0.2007		0.00325	-0.0918		0.00325	-0.0904		0.00325	-0.1486		0.00325	-0.06874		0.00325	-0.0354		100	4.1327		10	0	0	0	0	0
0.00492	0.1976		0.00492	-0.0889		0.00492	-0.0915		0.00492	-0.1406		0.00492	-0.07336		0.00492	-0.0342		200	8.596		20	0	0	0	0	0
0.00658	0.181		0.00658	-0.0924		0.00658	-0.0971		0.00658	-0.1483		0.00658	-0.07211		0.00658	-0.0337		300	14.2995		30	0	0	0	0	0
0.00825	0.1867		0.00825	-0.0915		0.00825	-0.0972		0.00825	-0.1471		0.00825	-0.07016		0.00825	-0.0394		400	20.6944		60	0	0	0	0	0
0.00992	0.1753		0.00992	-0.0938		0.00992	-0.0909		0.00992	-0.1396		0.00992	-0.07639		0.00992	-0.0391		600	32.335		120	0	0	0	0	0
0.01158	0.1731		0.01158	-0.0896		0.01158	-0.0895		0.01158	-0.1407		0.01158	-0.07226		0.01158	-0.0381		800	45.672		180	0	0	0	0	0
0.01325	0.2019		0.01325	-0.0873		0.01325	-0.0951		0.01325	-0.1491		0.01325	-0.07091		0.01325	-0.0393					240	0	0	0	0	0
0.01492	0.1872		0.01492	-0.0867		0.01492	-0.0913		0.01492	-0.1436		0.01492	-0.07042		0.01492	-0.0382
0.01658	0.1795		0.01658	-0.089		0.01658	-0.0947		0.01658	-0.1432		0.01658	-0.07455		0.01658	-0.0325
0.01825	0.1873		0.01825	-0.0885		0.01825	-0.089		0.01825	-0.1418		0.01825	-0.07648		0.01825	-0.0337
0.01992	0.1878		0.01992	-0.0956		0.01992	-0.0932		0.01992	-0.1475		0.01992	-0.07323		0.01992	-0.0324
0.02158	0.1893		0.02158	-0.0941		0.02158	-0.0892		0.02158	-0.1485		0.02158	-0.07458		0.02158	-0.0343
0.02325	0.1575		0.02325	-0.0954		0.02325	-0.0969		0.02325	-0.1433		0.02325	-0.06852		0.02325	-0.0333
0.02492	0.1861		0.02492	-0.0924		0.02492	-0.0982		0.02492	-0.1465		0.02492	-0.068		0.02492	-0.0384
0.02658	0.1473		0.02658	-0.09		0.02658	-0.097		0.02658	-0.1409		0.02658	-0.06992		0.02658	-0.0345
0.02825	0.1602		0.02825	-0.0965		0.02825	-0.0958		0.02825	-0.147		0.02825	-0.07267		0.02825	-0.0375
0.02992	0.1523		0.02992	-0.0901		0.02992	-0.094		0.02992	-0.1429		0.02992	-0.07321		0.02992	-0.0329
0.03158	0.146		0.03158	-0.0951		0.03158	-0.0973		0.03158	-0.1483		0.03158	-0.07444		0.03158	-0.0396
0.03325	0.184		0.03325	-0.0874		0.03325	-0.0902		0.03325	-0.1391		0.03325	-0.0704		0.03325	-0.0392
0.03492	0.2147		0.03492	-0.0869		0.03492	-0.0897		0.03492	-0.1391		0.03492	-0.07419		0.03492	-0.0319
0.03658	0.1513		0.03658	-0.0967		0.03658	-0.0948		0.03658	-0.1381		0.03658	-0.07431		0.03658	-0.0332
0.03825	0.1673		0.03825	-0.0945		0.03825	-0.0888		0.03825	-0.1398		0.03825	-0.07622		0.03825	-0.0321
0.03992	0.1965		0.03992	-0.0874		0.03992	-0.0969		0.03992	-0.1449		0.03992	-0.06841		0.03992	-0.0346
0.04158	0.2127		0.04158	-0.0876		0.04158	-0.0926		0.04158	-0.1455		0.04158	-0.06745		0.04158	-0.0343
0.04325	0.1849		0.04325	-0.0906		0.04325	-0.0983		0.04325	-0.1437		0.04325	-0.07319		0.04325	-0.0382
0.04492	0.1924		0.04492	-0.0869		0.04492	-0.0887		0.04492	-0.1401		0.04492	-0.06732		0.04492	-0.0358
0.04658	0.1483		0.04658	-0.095		0.04658	-0.0941		0.04658	-0.142		0.04658	-0.06889		0.04658	-0.0356
0.04825	0.1431		0.04825	-0.0906		0.04825	-0.0931		0.04825	-0.1404		0.04825	-0.07687		0.04825	-0.0376
0.04992	0.1751		0.04992	-0.0859		0.04992	-0.0887		0.04992	-0.1406		0.04992	-0.07046		0.04992	-0.0393
0.05158	0.1872		0.05158	-0.0877		0.05158	-0.0884		0.05158	-0.1483		0.05158	-0.0696		0.05158	-0.0374
0.05325	0.172		0.05325	-0.0934		0.05325	-0.0896		0.05325	-0.1486		0.05325	-0.07533		0.05325	-0.0348
0.05492	0.2029		0.05492	-0.0896		0.05492	-0.0873		0.05492	-0.143		0.05492	-0.07028		0.05492	-0.0364
0.05658	0.1521		0.05658	-0.0894		0.05658	-0.0982		0.05658	-0.1463		0.05658	-0.07263		0.05658	-0.0334
0.05825	0.2068		0.05825	-0.092		0.05825	-0.0925		0.05825	-0.1423		0.05825	-0.06994		0.05825	-0.0383
0.05992	0.1643		0.05992	-0.0863		0.05992	-0.0986		0.05992	-0.1382		0.05992	-0.07167		0.05992	-0.0388
0.06158	0.2118		0.06158	-0.0972		0.06158	-0.0926		0.06158	-0.1455		0.06158	-0.07659		0.06158	-0.037
0.06325	0.2196		0.06325	-0.0863		0.06325	-0.0907		0.06325	-0.1493		0.06325	-0.07294		0.06325	-0.0351
0.06492	0.1673		0.06492	-0.0896		0.06492	-0.0987		0.06492	-0.1382		0.06492	-0.06799		0.06492	-0.0364
0.06658	0.224		0.06658	-0.0923		0.06658	-0.0971		0.06658	-0.1436		0.06658	-0.0764		0.06658	-0.0329
0.06825	0.2043		0.06825	-0.0926		0.06825	-0.098		0.06825	-0.1399		0.06825	-0.07486		0.06825	-0.0381
0.06992	0.1555		0.06992	-0.0868		0.06992	-0.093		0.06992	-0.148		0.06992	-0.07333		0.06992	-0.0341
0.07158	0.1537		0.07158	-0.0896		0.07158	-0.0935		0.07158	-0.1467		0.07158	-0.07041		0.07158	-0.0378
0.07325	0.2232		0.07325	-0.0937		0.07325	-0.0947		0.07325	-0.1456		0.07325	-0.07211		0.07325	-0.0387
0.07492	0.2135		0.07492	-0.0967		0.07492	-0.0966		0.07492	-0.1408		0.07492	-0.069		0.07492	-0.0352
0.07658	0.2091		0.07658	-0.0912		0.07658	-0.0899		0.07658	-0.1462		0.07658	-0.0769		0.07658	-0.0358
0.07825	0.2219		0.07825	-0.0946		0.07825	-0.0915		0.07825	-0.1471		0.07825	-0.07555		0.07825	-0.0329
0.07992	0.1746		0.07992	-0.0917		0.07992	-0.0872		0.07992	-0.1482		0.07992	-0.07205		0.07992	-0.0352
0.08158	0.1804		0.08158	-0.0879		0.08158	-0.0875		0.08158	-0.141		0.08158	-0.07378		0.08158	-0.0394
0.08325	0.1858		0.08325	-0.0904		0.08325	-0.0933		0.08325	-0.148		0.08325	-0.06824		0.08325	-0.0365
0.08492	0.1626		0.08492	-0.0898		0.08492	-0.0871		0.08492	-0.1381		0.08492	-0.07691		0.08492	-0.0395
0.08658	0.2088		0.08658	-0.093		0.08658	-0.0937		0.08658	-0.1475		0.08658	-0.07531		0.08658	-0.0335
0.08825	0.217		0.08825	-0.087		0.08825	-0.0949		0.08825	-0.1425		0.08825	-0.07448		0.08825	-0.0322
0.08992	0.1524		0.08992	-0.0902		0.08992	-0.0885		0.08992	-0.1448		0.08992	-0.06851		0.08992	-0.0325
0.09158	0.176		0.09158	-0.0918		0.09158	-0.0928		0.09158	-0.1416		0.09158	-0.06795		0.09158	-0.0388
0.09325	0.1886		0.09325	-0.0908		0.09325	-0.0936		0.09325	-0.1387		0.09325	-0.07077		0.09325	-0.0385
0.09492	0.1616		0.09492	-0.0901		0.09492	-0.0891		0.09492	-0.1464		0.09492	-0.07496		0.09492	-0.0357
0.09658	0.181		0.09658	-0.0897		0.09658	-0.0905		0.09658	-0.1479		0.09658	-0.07538		0.09658	-0.0347
0.09825	0.2127		0.09825	-0.0956		0.09825	-0.0971		0.09825	-0.1423		0.09825	-0.07		0.09825	-0.0355
0.09992	0.2036		0.09992	-0.0946		0.09992	-0.0938		0.09992	-0.1458		0.09992	-0.06824		0.09992	-0.0391
0.10158	0.1784		0.10158	-0.0974		0.10158	-0.0968		0.10158	-0.1487		0.10158	-0.07054		0.10158	-0.0345
0.10325	0.1675		0.10325	-0.0944		0.10325	-0.0933		0.10325	-0.1408		0.10325	-0.07148		0.10325	-0.0355
0.10492	0.2238		0.10492	-0.0875		0.10492	-0.0927		0.10492	-0.1443		0.10492	-0.07666		0.10492	-0.0378
0.10658	0.1742		0.10658	-0.0941		0.10658	-0.0876		0.10658	-0.1379		0.10658	-0.07297		0.10658	-0.0349
0.10825	0.178		0.10825	-0.0969		0.10825	-0.0985		0.10825	-0.147		0.10825	-0.07149		0.10825	-0.0392
0.10992	0.218		0.10992	-0.0887		0.10992	-0.0958		0.10992	-0.1483		0.10992	-0.07504		0.10992	-0.0375
0.11158	0.1423		0.11158	-0.0936		0.11158	-0.0979		0.11158	-0.1394		0.11158	-0.07358		0.11158	-0.0337
0.11325	0.172		0.11325	-0.0953		0.11325	-0.0891		0.11325	-0.1442		0.11325	-0.06867		0.11325	-0.0347
0.11492	0.1784		0.11492	-0.0933		0.11492	-0.0944		0.11492	-0.1383		0.11492	-0.07472		0.11492	-0.0332
0.11658	0.2133		0.11658	-0.0975		0.11658	-0.0969		0.11658	-0.1491		0.11658	-0.07612		0.11658	-0.037
0.11825	0.1445		0.11825	-0.0915		0.11825	-0.0957		0.11825	-0.1477		0.11825	-0.06888		0.11825	-0.0349
0.11992	0.2093		0.11992	-0.0926		0.11992	-0.0941		0.11992	-0.1401		0.11992	-0.07468		0.11992	-0.0375
0.12158	0.1603		0.12158	-0.0947		0.12158	-0.0898		0.12158	-0.1492		0.12158	-0.0756		0.12158	-0.0365
0.12325	0.1902		0.12325	-0.0874		0.12325	-0.0949		0.12325	-0.1474		0.12325	-0.06989		0.12325	-0.0334
0.12492	0.1636		0.12492	-0.0925		0.12492	-0.0946		0.12492	-0.1443		0.12492	-0.07309		0.12492	-0.0376
0.12658	0.2121		0.12658	-0.0891		0.12658	-0.0881		0.12658	-0.1419		0.12658	-0.0759		0.12658	-0.039
0.12825	0.1962		0.12825	-0.0868		0.12825	-0.0906		0.12825	-0.1441		0.12825	-0.06784		0.12825	-0.0371
0.12992	0.2165		0.12992	-0.0863		0.12992	-0.0885		0.12992	-0.1461		0.12992	-0.07436		0.12992	-0.0326
0.13158	0.1569		0.13158	-0.0875		0.13158	-0.0952		0.13158	-0.1389		0.13158	-0.07187		0.13158	-0.0338
0.13325	0.204		0.13325	-0.0872		0.13325	-0.0974		0.13325	-0.1423		0.13325	-0.07121		0.13325	-0.0383
0.13492	0.2213		0.13492	-0.0915		0.13492	-0.0918		0.13492	-0.1381		0.13492	-0.06877		0.13492	-0.0346
0.13658	0.2123		0.13658	-0.087		0.13658	-0.0887		0.13658	-0.1409		0.13658	-0.07134		0.13658	-0.0376
0.13825	0.2246		0.13825	-0.0933		0.13825	-0.0892		0.13825	-0.1467		0.13825	-0.06978		0.13825	-0.0367
0.13992	0.1803		0.13992	-0.0874		0.13992	-0.0912		0.13992	-0.1424		0.13992	-0.07292		0.13992	-0.0326
0.14158	0.1507		0.14158	-0.0898		0.14158	-0.0935		0.14158	-0.1424		0.14158	-0.0731		0.14158	-0.0351
0.14325	0.2088		0.14325	-0.0881		0.14325	-0.095		0.14325	-0.141		0.14325	-0.06749		0.14325	-0.0366
0.14492	0.2193		0.14492	-0.0972		0.14492	-0.0875		0.14492	-0.1483		0.14492	-0.07297		0.14492	-0.0382
0.14658	0.1708		0.14658	-0.0965		0.14658	-0.0872		0.14658	-0.1418		0.14658	-0.07549		0.14658	-0.0376
0.14825	0.219		0.14825	-0.0974		0.14825	-0.0937		0.14825	-0.1425		0.14825	-0.07397		0.14825	-0.0379
0.14992	0.1766		0.14992	-0.0899		0.14992	-0.0946		0.14992	-0.1494		0.14992	-0.06839		0.14992	-0.0366
0.15158	0.1468		0.15158	-0.0866		0.15158	-0.0923		0.15158	-0.1479		0.15158	-0.07575		0.15158	-0.0323
0.15325	0.1568		0.15325	-0.0937		0.15325	-0.0971		0.15325	-0.1472		0.15325	-0.07336		0.15325	-0.0336
0.15492	0.2193		0.15492	-0.0932		0.15492	-0.0935		0.15492	-0.146		0.15492	-0.0714		0.15492	-0.0363
0.15658	0.148		0.15658	-0.0878		0.15658	-0.0971		0.15658	-0.1451		0.15658	-0.0748		0.15658	-0.0322
0.15825	0.162		0.15825	-0.0928		0.15825	-0.0925		0.15825	-0.1455		0.15825	-0.07321		0.15825	-0.0369
0.15992	0.1863		0.15992	-0.094		0.15992	-0.091		0.15992	-0.1418		0.15992	-0.06809		0.15992	-0.0361
0.16158	0.1432		0.16158	-0.0893		0.16158	-0.0901		0.16158	-0.1483		0.16158	-0.07218		0.16158	-0.0381
0.16325	0.2074		0.16325	-0.0968		0.16325	-0.095		0.16325	-0.1436		0.16325	-0.07076		0.16325	-0.0368
0.16492	0.2246		0.16492	-0.0934		0.16492	-0.093		0.16492	-0.1403		0.16492	-0.07641		0.16492	-0.0343
0.16658	0.1859		0.16658	-0.0877		0.16658	-0.0933		0.16658	-0.1427		0.16658	-0.06885		0.16658	-0.0327
0.16825	0.1725		0.16825	-0.0904		0.16825	-0.0966		0.16825	-0.1454		0.16825	-0.0705		0.16825	-0.0357
0.16992	0.1574		0.16992	-0.096		0.16992	-0.0972		0.16992	-0.1436		0.16992	-0.07084		0.16992	-0.0389
0.17158	0.167		0.17158	-0.0881		0.17158	-0.0929		0.17158	-0.1477		0.17158	-0.0754		0.17158	-0.0342
0.17325	0.1423		0.17325	-0.0962		0.17325	-0.0882		0.17325	-0.1444		0.17325	-0.07556		0.17325	-0.0357
0.17492	0.1746		0.17492	-0.0929		0.17492	-0.0904		0.17492	-0.1468		0.17492	-0.07383		0.17492	-0.0348
0.17658	0.1433		0.17658	-0.0915		0.17658	-0.0977		0.17658	-0.1453		0.17658	-0.07681		0.17658	-0.0375
0.17825	0.2119		0.17825	-0.0929		0.17825	-0.094		0.17825	-0.1441		0.17825	-0.07526		0.17825	-0.033
0.17992	0.1502		0.17992	-0.0944		0.17992	-0.0886		0.17992	-0.146		0.17992	-0.07086		0.17992	-0.0394
0.18158	0.1503		0.18158	-0.086		0.18158	-0.0975		0.18158	-0.1396		0.18158	-0.07593		0.18158	-0.0394
0.18325	0.1783		0.18325	-0.0914		0.18325	-0.0975		0.18325	-0.1395		0.18325	-0.07581		0.18325	-0.0343
0.18492	0.1868		0.18492	-0.0948		0.18492	-0.0918		0.18492	-0.1445		0.18492	-0.06972		0.18492	-0.0323
0.18658	0.1873		0.18658	-0.0915		0.18658	-0.0886		0.18658	-0.1483		0.18658	-0.07043		0.18658	-0.0381
0.18825	0.1648		0.18825	-0.0942		0.18825	-0.0916		0.18825	-0.1411		0.18825	-0.07294		0.18825	-0.0329
0.18992	0.188		0.18992	-0.0885		0.18992	-0.0952		0.18992	-0.1393		0.18992	-0.07066		0.18992	-0.0371
0.19158	0.2086		0.19158	-0.0935		0.19158	-0.0873		0.19158	-0.1433		0.19158	-0.07684		0.19158	-0.038
0.19325	0.2238		0.19325	-0.0929		0.19325	-0.0923		0.19325	-0.1384		0.19325	-0.07543		0.19325	-0.0363
0.19492	0.2004		0.19492	-0.093		0.19492	-0.0952		0.19492	-0.1381		0.19492	-0.07161		0.19492	-0.0339
0.19658	0.1765		0.19658	-0.0861		0.19658	-0.0913		0.19658	-0.1418		0.19658	-0.07214		0.19658	-0.0359
0.19825	0.1531		0.19825	-0.0975		0.19825	-0.091		0.19825	-0.1481		0.19825	-0.0719		0.19825	-0.0364
0.19992	0.1644		0.19992	-0.0927		0.19992	-0.0942		0.19992	-0.1444		0.19992	-0.07457		0.19992	-0.0362
0.20158	0.1617		0.20158	-0.0962		0.20158	-0.0954		0.20158	-0.1466		0.20158	-0.07149		0.20158	-0.0384
0.20325	0.2086		0.20325	-0.0947		0.20325	-0.0946		0.20325	-0.1404		0.20325	-0.06732		0.20325	-0.0366
0.20492	0.1837		0.20492	-0.0887		0.20492	-0.096		0.20492	-0.1476		0.20492	-0.07108		0.20492	-0.0369
0.20658	0.1498		0.20658	-0.0887		0.20658	-0.0901		0.20658	-0.1447		0.20658	-0.07452		0.20658	-0.0384
0.20825	0.154		0.20825	-0.09		0.20825	-0.0934		0.20825	-0.1446		0.20825	-0.07448		0.20825	-0.0351
0.20992	0.2184		0.20992	-0.0972		0.20992	-0.0986		0.20992	-0.1384		0.20992	-0.07587		0.20992	-0.0331
0.21158	0.1514		0.21158	-0.091		0.21158	-0.0955		0.21158	-0.1464		0.21158	-0.07364		0.21158	-0.0345
0.21325	0.1703		0.21325	-0.0936		0.21325	-0.0878		0.21325	-0.1397		0.21325	-0.06802		0.21325	-0.034
0.21492	0.1414		0.21492	-0.0922		0.21492	-0.0895		0.21492	-0.1387		0.21492	-0.06783		0.21492	-0.0321
0.21658	0.173		0.21658	-0.093		0.21658	-0.0977		0.21658	-0.1408		0.21658	-0.0684		0.21658	-0.0332
0.21825	0.1692		0.21825	-0.0946		0.21825	-0.0987		0.21825	-0.1473		0.21825	-0.06902		0.21825	-0.0362
0.21992	0.1418		0.21992	-0.0914		0.21992	-0.0872		0.21992	-0.1403		0.21992	-0.07274		0.21992	-0.0376
0.22158	0.2178		0.22158	-0.0869		0.22158	-0.0969		0.22158	-0.1477		0.22158	-0.06713		0.22158	-0.0381
0.22325	0.1497		0.22325	-0.096		0.22325	-0.0911		0.22325	-0.1473		0.22325	-0.06887		0.22325	-0.0362
0.22492	0.1748		0.22492	-0.0905		0.22492	-0.0945		0.22492	-0.1459		0.22492	-0.07391		0.22492	-0.038
0.22658	0.2207		0.22658	-0.0934		0.22658	-0.0933		0.22658	-0.1385		0.22658	-0.07257		0.22658	-0.0326
0.22825	0.2202		0.22825	-0.094		0.22825	-0.0983		0.22825	-0.1419		0.22825	-0.07458		0.22825	-0.0352
0.22992	0.1882		0.22992	-0.0964		0.22992	-0.095		0.22992	-0.1389		0.22992	-0.06855		0.22992	-0.037
0.23158	0.1594		0.23158	-0.0863		0.23158	-0.0941		0.23158	-0.1446		0.23158	-0.07032		0.23158	-0.0392
0.23325	0.1739		0.23325	-0.0949		0.23325	-0.0888		0.23325	-0.1491		0.23325	-0.07216		0.23325	-0.0332
0.23492	0.1711		0.23492	-0.0973		0.23492	-0.0983		0.23492	-0.1405		0.23492	-0.07117		0.23492	-0.0357
0.23658	0.2126		0.23658	-0.0973		0.23658	-0.0939		0.23658	-0.138		0.23658	-0.07145		0.23658	-0.0372
0.23825	0.2207		0.23825	-0.0887		0.23825	-0.0972		0.23825	-0.1475		0.23825	-0.07101		0.23825	-0.0387
0.23992	0.2067		0.23992	-0.095		0.23992	-0.0962		0.23992	-0.1424		0.23992	-0.07397		0.23992	-0.0385
0.24158	0.2193		0.24158	-0.086		0.24158	-0.092		0.24158	-0.1444		0.24158	-0.07286		0.24158	-0.0379
0.24325	0.1974		0.24325	-0.0927		0.24325	-0.0931		0.24325	-0.1395		0.24325	-0.072		0.24325	-0.0324
0.24492	0.2138		0.24492	-0.0972		0.24492	-0.0941		0.24492	-0.1487		0.24492	-0.06958		0.24492	-0.0331
0.24658	0.1433		0.24658	-0.0876		0.24658	-0.0956		0.24658	-0.1393		0.24658	-0.07291		0.24658	-0.0352
0.24825	0.1725		0.24825	-0.0891		0.24825	-0.0945		0.24825	-0.1415		0.24825	-0.07066		0.24825	-0.032
0.24992	0.2143		0.24992	-0.0909		0.24992	-0.0875		0.24992	-0.1408		0.24992	-0.07085		0.24992	-0.0392
0.25158	0.168		0.25158	-0.0972		0.25158	-0.0898		0.25158	-0.1422		0.25158	-0.07219		0.25158	-0.0383
0.25325	0.2027		0.25325	-0.0954		0.25325	-0.092		0.25325	-0.1385		0.25325	-0.06897		0.25325	-0.0327
0.25492	0.1466		0.25492	-0.0885		0.25492	-0.0959		0.25492	-0.1469		0.25492	-0.07019		0.25492	-0.0353
0.25658	0.1691		0.25658	-0.0865		0.25658	-0.0913		0.25658	-0.1474		0.25658	-0.07347		0.25658	-0.0391
0.25825	0.1698		0.25825	-0.0901		0.25825	-0.0975		0.25825	-0.1445		0.25825	-0.07571		0.25825	-0.0366
0.25992	0.1473		0.25992	-0.0893		0.25992	-0.0929		0.25992	-0.1409		0.25992	-0.07426		0.25992	-0.0388
0.26158	0.1662		0.26158	-0.0917		0.26158	-0.0929		0.26158	-0.1421		0.26158	-0.07589		0.26158	-0.0387
0.26325	0.1769		0.26325	-0.0926		0.26325	-0.0952		0.26325	-0.1397		0.26325	-0.07032		0.26325	-0.0373
0.26492	0.1567		0.26492	-0.0948		0.26492	-0.0958		0.26492	-0.1393		0.26492	-0.06929		0.26492	-0.0373
0.26658	0.22		0.26658	-0.0874		0.26658	-0.0878		0.26658	-0.1471		0.26658	-0.07115		0.26658	-0.0351
0.26825	0.1503		0.26825	-0.0914		0.26825	-0.0916		0.26825	-0.1481		0.26825	-0.07473		0.26825	-0.036
0.26992	0.1588		0.26992	-0.0891		0.26992	-0.0932		0.26992	-0.1443		0.26992	-0.0699		0.26992	-0.0394
0.27158	0.2195		0.27158	-0.0929		0.27158	-0.0878		0.27158	-0.1494		0.27158	-0.07589		0.27158	-0.0381
0.27325	0.1443		0.27325	-0.0952		0.27325	-0.0921		0.27325	-0.1449		0.27325	-0.07061		0.27325	-0.0368
0.27492	0.1852		0.27492	-0.0937		0.27492	-0.097		0.27492	-0.1441		0.27492	-0.07573		0.27492	-0.0375
0.27658	0.206		0.27658	-0.0908		0.27658	-0.0914		0.27658	-0.1412		0.27658	-0.07431		0.27658	-0.0336
0.27825	0.2052		0.27825	-0.0954		0.27825	-0.09		0.27825	-0.1432		0.27825	-0.0759		0.27825	-0.0375
0.27992	0.2076		0.27992	-0.0926		0.27992	-0.09		0.27992	-0.1483		0.27992	-0.07062		0.27992	-0.0393
0.28158	0.1613		0.28158	-0.0887		0.28158	-0.0877		0.28158	-0.1396		0.28158	-0.07157		0.28158	-0.0366
0.28325	0.2174		0.28325	-0.0945		0.28325	-0.096		0.28325	-0.1489		0.28325	-0.06921		0.28325	-0.0331
0.28492	0.1495		0.28492	-0.0862		0.28492	-0.0881		0.28492	-0.1414		0.28492	-0.07078		0.28492	-0.038
0.28658	0.1869		0.28658	-0.0862		0.28658	-0.095		0.28658	-0.1422		0.28658	-0.07474		0.28658	-0.0335
0.28825	0.1475		0.28825	-0.0931		0.28825	-0.0952		0.28825	-0.1446		0.28825	-0.06948		0.28825	-0.0325
0.28992	0.2195		0.28992	-0.0881		0.28992	-0.0906		0.28992	-0.1491		0.28992	-0.07321		0.28992	-0.0368
0.29158	0.146		0.29158	-0.0917		0.29158	-0.0927		0.29158	-0.1429		0.29158	-0.07045		0.29158	-0.0395
0.29325	0.1683		0.29325	-0.0947		0.29325	-0.0968		0.29325	-0.1492		0.29325	-0.07364		0.29325	-0.0381
0.29492	0.2088		0.29492	-0.0885		0.29492	-0.0955		0.29492	-0.1439		0.29492	-0.06707		0.29492	-0.0386
0.29658	0.1809		0.29658	-0.0902		0.29658	-0.0973		0.29658	-0.1414		0.29658	-0.06711		0.29658	-0.032
0.29825	0.1705		0.29825	-0.0919		0.29825	-0.0953		0.29825	-0.1436		0.29825	-0.07048		0.29825	-0.038
0.29992	0.1816		0.29992	-0.0945		0.29992	-0.0925		0.29992	-0.1396		0.29992	-0.0679		0.29992	-0.0345
0.30158	0.1808		0.30158	-0.0873		0.30158	-0.0942		0.30158	-0.1401		0.30158	-0.0686		0.30158	-0.0353
0.30325	0.2143		0.30325	-0.0899		0.30325	-0.0872		0.30325	-0.1489		0.30325	-0.07146		0.30325	-0.0362
0.30492	0.175		0.30492	-0.0873		0.30492	-0.0972		0.30492	-0.1445		0.30492	-0.07636		0.30492	-0.039
0.30658	0.2048		0.30658	-0.0916		0.30658	-0.0924		0.30658	-0.1428		0.30658	-0.07315		0.30658	-0.0338
0.30825	0.1773		0.30825	-0.094		0.30825	-0.0977		0.30825	-0.1435		0.30825	-0.07282		0.30825	-0.0357
0.30992	0.1933		0.30992	-0.0915		0.30992	-0.0956		0.30992	-0.149		0.30992	-0.07274		0.30992	-0.0352
0.31158	0.1798		0.31158	-0.0905		0.31158	-0.0986		0.31158	-0.1472		0.31158	-0.07651		0.31158	-0.0393
0.31325	0.1806		0.31325	-0.0954		0.31325	-0.0929		0.31325	-0.1453		0.31325	-0.0735		0.31325	-0.037
0.31492	0.2175		0.31492	-0.0881		0.31492	-0.0969		0.31492	-0.1414		0.31492	-0.07665		0.31492	-0.0386
0.31658	0.1453		0.31658	-0.0863		0.31658	-0.0874		0.31658	-0.1463		0.31658	-0.0766		0.31658	-0.0329
0.31825	0.2011		0.31825	-0.0893		0.31825	-0.0957		0.31825	-0.1475		0.31825	-0.07041		0.31825	-0.0377
0.31992	0.1737		0.31992	-0.0964		0.31992	-0.0944		0.31992	-0.1449		0.31992	-0.06911		0.31992	-0.0387
0.32158	0.1911		0.32158	-0.0861		0.32158	-0.095		0.32158	-0.1452		0.32158	-0.07232		0.32158	-0.0329
0.32325	0.176		0.32325	-0.0901		0.32325	-0.0977		0.32325	-0.1394		0.32325	-0.06879		0.32325	-0.0327
0.32492	0.2226		0.32492	-0.0889		0.32492	-0.0959		0.32492	-0.1451		0.32492	-0.07163		0.32492	-0.0345
0.32658	0.2155		0.32658	-0.0932		0.32658	-0.0906		0.32658	-0.1489		0.32658	-0.06733		0.32658	-0.0326
0.32825	0.1533		0.32825	-0.0907		0.32825	-0.0926		0.32825	-0.1463		0.32825	-0.06896		0.32825	-0.0329
0.32992	0.1823		0.32992	-0.0949		0.32992	-0.0956		0.32992	-0.146		0.32992	-0.07488		0.32992	-0.0321
0.33158	0.1785		0.33158	-0.0952		0.33158	-0.0919		0.33158	-0.1493		0.33158	-0.0702		0.33158	-0.0358
0.33325	0.2029		0.33325	-0.0935		0.33325	-0.0886		0.33325	-0.1421		0.33325	-0.06924		0.33325	-0.039
0.33492	0.1624		0.33492	-0.0894		0.33492	-0.0941		0.33492	-0.1381		0.33492	-0.07451		0.33492	-0.0361
0.33658	0.1773		0.33658	-0.0891		0.33658	-0.0914		0.33658	-0.1436		0.33658	-0.0706		0.33658	-0.0351
0.33825	0.1418		0.33825	-0.0864		0.33825	-0.0897		0.33825	-0.1476		0.33825	-0.07326		0.33825	-0.0323
0.33992	0.1446		0.33992	-0.0898		0.33992	-0.0876		0.33992	-0.1488		0.33992	-0.07431		0.33992	-0.0378
0.34158	0.2095		0.34158	-0.0958		0.34158	-0.0883		0.34158	-0.1409		0.34158	-0.06892		0.34158	-0.0343
0.34325	0.2088		0.34325	-0.0927		0.34325	-0.09		0.34325	-0.1403		0.34325	-0.07339		0.34325	-0.0324
0.34492	0.1488		0.34492	-0.093		0.34492	-0.093		0.34492	-0.1452		0.34492	-0.06713		0.34492	-0.0357
0.34658	0.2023		0.34658	-0.0885		0.34658	-0.0963		0.34658	-0.1409		0.34658	-0.0755		0.34658	-0.038
0.34825	0.1423		0.34825	-0.0863		0.34825	-0.0919		0.34825	-0.141		0.34825	-0.06966		0.34825	-0.0325
0.34992	0.1725		0.34992	-0.0862		0.34992	-0.0883		0.34992	-0.1423		0.34992	-0.06986		0.34992	-0.032
0.35158	0.2107		0.35158	-0.0974		0.35158	-0.0925		0.35158	-0.1427		0.35158	-0.07565		0.35158	-0.0353
0.35325	0.1933		0.35325	-0.0918		0.35325	-0.0875		0.35325	-0.1387		0.35325	-0.06736		0.35325	-0.0371
0.35492	0.2046		0.35492	-0.0933		0.35492	-0.0894		0.35492	-0.1427		0.35492	-0.07666		0.35492	-0.0362
0.35658	0.2158		0.35658	-0.0945		0.35658	-0.0919		0.35658	-0.1389		0.35658	-0.06734		0.35658	-0.0365
0.35825	0.1459		0.35825	-0.0872		0.35825	-0.0961		0.35825	-0.145		0.35825	-0.07561		0.35825	-0.0391
0.35992	0.1941		0.35992	-0.0973		0.35992	-0.0884		0.35992	-0.1492		0.35992	-0.07029		0.35992	-0.032
0.36158	0.2194		0.36158	-0.0957		0.36158	-0.0879		0.36158	-0.141		0.36158	-0.07035		0.36158	-0.0382
0.36325	0.185		0.36325	-0.0892		0.36325	-0.0894		0.36325	-0.1402		0.36325	-0.06698		0.36325	-0.0372
0.36492	0.1919		0.36492	-0.0941		0.36492	-0.0904		0.36492	-0.1493		0.36492	-0.06798		0.36492	-0.0322
0.36658	0.1502		0.36658	-0.0896		0.36658	-0.0875		0.36658	-0.1424		0.36658	-0.06963		0.36658	-0.0347
0.36825	0.1802		0.36825	-0.0892		0.36825	-0.098		0.36825	-0.1409		0.36825	-0.07061		0.36825	-0.0394
0.36992	0.1485		0.36992	-0.0886		0.36992	-0.0916		0.36992	-0.1404		0.36992	-0.06931		0.36992	-0.0334
0.37158	0.1506		0.37158	-0.0884		0.37158	-0.0877		0.37158	-0.1379		0.37158	-0.07011		0.37158	-0.0382
0.37325	0.1617		0.37325	-0.0938		0.37325	-0.0978		0.37325	-0.1461		0.37325	-0.06946		0.37325	-0.0377
0.37492	0.1617		0.37492	-0.0963		0.37492	-0.0921		0.37492	-0.145		0.37492	-0.0696		0.37492	-0.0355
0.37658	0.1491		0.37658	-0.0872		0.37658	-0.0882		0.37658	-0.146		0.37658	-0.07421		0.37658	-0.0366
0.37825	0.2192		0.37825	-0.0974		0.37825	-0.0921		0.37825	-0.1487		0.37825	-0.07418		0.37825	-0.0353
0.37992	0.1511		0.37992	-0.0883		0.37992	-0.0915		0.37992	-0.143		0.37992	-0.06724		0.37992	-0.0392
0.38158	0.18		0.38158	-0.0917		0.38158	-0.0949		0.38158	-0.1466		0.38158	-0.07451		0.38158	-0.0349
0.38325	0.1783		0.38325	-0.0903		0.38325	-0.0912		0.38325	-0.1421		0.38325	-0.07639		0.38325	-0.039
0.38492	0.2133		0.38492	-0.093		0.38492	-0.09		0.38492	-0.1467		0.38492	-0.07579		0.38492	-0.0396
0.38658	0.2238		0.38658	-0.0862		0.38658	-0.0985		0.38658	-0.1407		0.38658	-0.0679		0.38658	-0.0329
0.38825	0.2114		0.38825	-0.0916		0.38825	-0.0968		0.38825	-0.1481		0.38825	-0.07547		0.38825	-0.0349
0.38992	0.1611		0.38992	-0.0887		0.38992	-0.0884		0.38992	-0.1399		0.38992	-0.06932		0.38992	-0.0332
0.39158	0.217		0.39158	-0.0904		0.39158	-0.0918		0.39158	-0.1431		0.39158	-0.07208		0.39158	-0.0353
0.39325	0.1726		0.39325	-0.0922		0.39325	-0.0915		0.39325	-0.1446		0.39325	-0.07004		0.39325	-0.0385
0.39492	0.1863		0.39492	-0.0923		0.39492	-0.0976		0.39492	-0.1416		0.39492	-0.07612		0.39492	-0.0378
0.39658	0.1976		0.39658	-0.0954		0.39658	-0.093		0.39658	-0.1449		0.39658	-0.07261		0.39658	-0.0365
0.39825	0.1528		0.39825	-0.0954		0.39825	-0.092		0.39825	-0.1379		0.39825	-0.06895		0.39825	-0.034
0.39992	0.1912		0.39992	-0.0889		0.39992	-0.0932		0.39992	-0.1463		0.39992	-0.0745		0.39992	-0.0382
0.40158	0.1475		0.40158	-0.0886		0.40158	-0.098		0.40158	-0.1419		0.40158	-0.07316		0.40158	-0.0377
0.40325	0.1973		0.40325	-0.0875		0.40325	-0.088		0.40325	-0.1486		0.40325	-0.06834		0.40325	-0.0387
0.40492	0.1703		0.40492	-0.0875		0.40492	-0.0987		0.40492	-0.1441		0.40492	-0.06897		0.40492	-0.0368
0.40658	0.1539		0.40658	-0.0947		0.40658	-0.0922		0.40658	-0.1409		0.40658	-0.07594		0.40658	-0.0345
0.40825	0.1689		0.40825	-0.0926		0.40825	-0.0912		0.40825	-0.1482		0.40825	-0.06976		0.40825	-0.0371
0.40992	0.1786		0.40992	-0.095		0.40992	-0.0878		0.40992	-0.1432		0.40992	-0.07348		0.40992	-0.0359
0.41158	0.1635		0.41158	-0.0954		0.41158	-0.0959		0.41158	-0.1486		0.41158	-0.06705		0.41158	-0.0354
0.41325	0.1805		0.41325	-0.0936		0.41325	-0.0953		0.41325	-0.1396		0.41325	-0.07059		0.41325	-0.0337
0.41492	0.1573		0.41492	-0.0961		0.41492	-0.0899		0.41492	-0.149		0.41492	-0.07166		0.41492	-0.0388
0.41658	0.1753		0.41658	-0.0967		0.41658	-0.0888		0.41658	-0.1428		0.41658	-0.07606		0.41658	-0.0361
0.41825	0.2031		0.41825	-0.0902		0.41825	-0.0935		0.41825	-0.1467		0.41825	-0.07167		0.41825	-0.036
0.41992	0.1508		0.41992	-0.0966		0.41992	-0.098		0.41992	-0.1406		0.41992	-0.07281		0.41992	-0.0365
0.42158	0.1808		0.42158	-0.0873		0.42158	-0.093		0.42158	-0.1481		0.42158	-0.07496		0.42158	-0.0337
0.42325	0.1678		0.42325	-0.088		0.42325	-0.096		0.42325	-0.1417		0.42325	-0.07563		0.42325	-0.033
0.42492	0.197		0.42492	-0.0934		0.42492	-0.0901		0.42492	-0.1434		0.42492	-0.06753		0.42492	-0.0369
0.42658	0.2116		0.42658	-0.0939		0.42658	-0.0928		0.42658	-0.1429		0.42658	-0.06773		0.42658	-0.039
0.42825	0.2187		0.42825	-0.0917		0.42825	-0.0966		0.42825	-0.1396		0.42825	-0.07386		0.42825	-0.0358
0.42992	0.1532		0.42992	-0.0944		0.42992	-0.0952		0.42992	-0.1491		0.42992	-0.06691		0.42992	-0.0376
0.43158	0.179		0.43158	-0.0899		0.43158	-0.0874		0.43158	-0.1484		0.43158	-0.07664		0.43158	-0.0322
0.43325	0.2243		0.43325	-0.0889		0.43325	-0.0969		0.43325	-0.1465		0.43325	-0.07462		0.43325	-0.033
0.43492	0.1646		0.43492	-0.0944		0.43492	-0.0982		0.43492	-0.1395		0.43492	-0.06978		0.43492	-0.0375
0.43658	0.1982		0.43658	-0.0896		0.43658	-0.0969		0.43658	-0.1442		0.43658	-0.0678		0.43658	-0.0336
0.43825	0.1798		0.43825	-0.0966		0.43825	-0.0918		0.43825	-0.1436		0.43825	-0.07438		0.43825	-0.0348
0.43992	0.2137		0.43992	-0.0937		0.43992	-0.0927		0.43992	-0.1449		0.43992	-0.07342		0.43992	-0.0327
0.44158	0.2025		0.44158	-0.0871		0.44158	-0.0914		0.44158	-0.1453		0.44158	-0.074		0.44158	-0.0387
0.44325	0.1888		0.44325	-0.0882		0.44325	-0.0986		0.44325	-0.1396		0.44325	-0.07519		0.44325	-0.0352
0.44492	0.1531		0.44492	-0.0942		0.44492	-0.0942		0.44492	-0.1411		0.44492	-0.07669		0.44492	-0.0335
0.44658	0.1415		0.44658	-0.0972		0.44658	-0.0984		0.44658	-0.1452		0.44658	-0.07624		0.44658	-0.0368
0.44825	0.217		0.44825	-0.0961		0.44825	-0.0985		0.44825	-0.1474		0.44825	-0.06765		0.44825	-0.0391
0.44992	0.1702		0.44992	-0.0964		0.44992	-0.0982		0.44992	-0.1384		0.44992	-0.07541		0.44992	-0.0355
0.45158	0.1723		0.45158	-0.0875		0.45158	-0.0928		0.45158	-0.1478		0.45158	-0.07337		0.45158	-0.0334
0.45325	0.178		0.45325	-0.0904		0.45325	-0.0939		0.45325	-0.1413		0.45325	-0.07604		0.45325	-0.0366
0.45492	0.1834		0.45492	-0.086		0.45492	-0.0934		0.45492	-0.1431		0.45492	-0.06851		0.45492	-0.0355
0.45658	0.1722		0.45658	-0.0947		0.45658	-0.0874		0.45658	-0.1434		0.45658	-0.0686		0.45658	-0.035
0.45825	0.2192		0.45825	-0.0905		0.45825	-0.0939		0.45825	-0.1402		0.45825	-0.0701		0.45825	-0.0322
0.45992	0.182		0.45992	-0.0918		0.45992	-0.0974		0.45992	-0.1422		0.45992	-0.06764		0.45992	-0.0391
0.46158	0.2183		0.46158	-0.0862		0.46158	-0.0974		0.46158	-0.1387		0.46158	-0.07407		0.46158	-0.0328
0.46325	0.1754		0.46325	-0.0972		0.46325	-0.0881		0.46325	-0.146		0.46325	-0.07045		0.46325	-0.0345
0.46492	0.1751		0.46492	-0.0888		0.46492	-0.0898		0.46492	-0.1457		0.46492	-0.07294		0.46492	-0.0369
0.46658	0.1824		0.46658	-0.0966		0.46658	-0.0959		0.46658	-0.1462		0.46658	-0.07026		0.46658	-0.0321
0.46825	0.1699		0.46825	-0.0947		0.46825	-0.0924		0.46825	-0.1435		0.46825	-0.07331		0.46825	-0.0393
0.46992	0.1559		0.46992	-0.0957		0.46992	-0.0967		0.46992	-0.1379		0.46992	-0.07691		0.46992	-0.0372
0.47158	0.1443		0.47158	-0.0975		0.47158	-0.0871		0.47158	-0.1432		0.47158	-0.07079		0.47158	-0.0339
0.47325	0.16		0.47325	-0.0897		0.47325	-0.0955		0.47325	-0.1464		0.47325	-0.07613		0.47325	-0.039
0.47492	0.2023		0.47492	-0.0885		0.47492	-0.0909		0.47492	-0.1484		0.47492	-0.07524		0.47492	-0.0334
0.47658	0.1563		0.47658	-0.0938		0.47658	-0.0892		0.47658	-0.1475		0.47658	-0.07533		0.47658	-0.0365
0.47825	0.2124		0.47825	-0.0896		0.47825	-0.0914		0.47825	-0.1456		0.47825	-0.07072		0.47825	-0.034
0.47992	0.1855		0.47992	-0.0919		0.47992	-0.0888		0.47992	-0.1462		0.47992	-0.07264		0.47992	-0.0339
0.48158	0.1818		0.48158	-0.0908		0.48158	-0.0906		0.48158	-0.1442		0.48158	-0.07316		0.48158	-0.0373
0.48325	0.1778		0.48325	-0.0971		0.48325	-0.0965		0.48325	-0.1419		0.48325	-0.06735		0.48325	-0.0333
0.48492	0.2083		0.48492	-0.0859		0.48492	-0.0903		0.48492	-0.144		0.48492	-0.0681		0.48492	-0.0333
0.48658	0.1948		0.48658	-0.0953		0.48658	-0.0967		0.48658	-0.1475		0.48658	-0.07452		0.48658	-0.0344
0.48825	0.1803		0.48825	-0.0923		0.48825	-0.096		0.48825	-0.141		0.48825	-0.07651		0.48825	-0.0355
0.48992	0.2078		0.48992	-0.0922		0.48992	-0.0967		0.48992	-0.1422		0.48992	-0.07194		0.48992	-0.0351
0.49158	0.1493		0.49158	-0.0876		0.49158	-0.0896		0.49158	-0.1455		0.49158	-0.06776		0.49158	-0.0382
0.49325	0.1761		0.49325	-0.0929		0.49325	-0.096		0.49325	-0.1442		0.49325	-0.06809		0.49325	-0.0363
0.49492	0.1426		0.49492	-0.0866		0.49492	-0.0984		0.49492	-0.142		0.49492	-0.07458		0.49492	-0.0339
0.49658	0.1418		0.49658	-0.0871		0.49658	-0.0927		0.49658	-0.139		0.49658	-0.07334		0.49658	-0.0373
0.49825	0.1588		0.49825	-0.0938		0.49825	-0.088		0.49825	-0.1383		0.49825	-0.07418		0.49825	-0.0378
0.49992	0.1876		0.49992	-0.0924		0.49992	-0.0936		0.49992	-0.1408		0.49992	-0.07608		0.49992	-0.0358
0.50158	0.2093		0.50158	-0.0968		0.50158	-0.09		0.50158	-0.1458		0.50158	-0.06744		0.50158	-0.0394
0.50325	0.1573		0.50325	-0.0911		0.50325	-0.0893		0.50325	-0.1412		0.50325	-0.07326		0.50325	-0.0342
0.50492	0.2073		0.50492	-0.0896		0.50492	-0.0891		0.50492	-0.143		0.50492	-0.07264		0.50492	-0.0365
0.50658	0.2098		0.50658	-0.0906		0.50658	-0.0957		0.50658	-0.141		0.50658	-0.07385		0.50658	-0.0322
0.50825	0.1526		0.50825	-0.0961		0.50825	-0.0921		0.50825	-0.1381		0.50825	-0.07163		0.50825	-0.0334
0.50992	0.1722		0.50992	-0.0938		0.50992	-0.0877		0.50992	-0.1465		0.50992	-0.07307		0.50992	-0.0344
0.51158	0.1833		0.51158	-0.094		0.51158	-0.0979		0.51158	-0.1429		0.51158	-0.07068		0.51158	-0.0352
0.51325	0.1832		0.51325	-0.086		0.51325	-0.0956		0.51325	-0.1473		0.51325	-0.06699		0.51325	-0.0361
0.51492	0.1482		0.51492	-0.0897		0.51492	-0.0888		0.51492	-0.1397		0.51492	-0.07177		0.51492	-0.0328
0.51658	0.1878		0.51658	-0.091		0.51658	-0.0963		0.51658	-0.1475		0.51658	-0.0694		0.51658	-0.0356
0.51825	0.2164		0.51825	-0.0915		0.51825	-0.0876		0.51825	-0.1452		0.51825	-0.07311		0.51825	-0.0373
0.51992	0.1448		0.51992	-0.0963		0.51992	-0.0914		0.51992	-0.144		0.51992	-0.07487		0.51992	-0.0388
0.52158	0.1545		0.52158	-0.0884		0.52158	-0.0893		0.52158	-0.1434		0.52158	-0.07454		0.52158	-0.0392
0.52325	0.1423		0.52325	-0.0883		0.52325	-0.0893		0.52325	-0.1455		0.52325	-0.06878		0.52325	-0.0377
0.52492	0.2059		0.52492	-0.0877		0.52492	-0.0877		0.52492	-0.1448		0.52492	-0.06955		0.52492	-0.0372
0.52658	0.1738		0.52658	-0.0968		0.52658	-0.098		0.52658	-0.1433		0.52658	-0.07547		0.52658	-0.0348
0.52825	0.198		0.52825	-0.0928		0.52825	-0.0933		0.52825	-0.1484		0.52825	-0.07185		0.52825	-0.0326
0.52992	0.2222		0.52992	-0.087		0.52992	-0.0956		0.52992	-0.1489		0.52992	-0.06704		0.52992	-0.0378
0.53158	0.2152		0.53158	-0.0954		0.53158	-0.0919		0.53158	-0.1394		0.53158	-0.07212		0.53158	-0.0332
0.53325	0.1468		0.53325	-0.0929		0.53325	-0.0887		0.53325	-0.1427		0.53325	-0.06997		0.53325	-0.0388
0.53492	0.1848		0.53492	-0.0951		0.53492	-0.097		0.53492	-0.1443		0.53492	-0.06902		0.53492	-0.0346
0.53658	0.1436		0.53658	-0.0942		0.53658	-0.0977		0.53658	-0.1441		0.53658	-0.07063		0.53658	-0.0347
0.53825	0.188		0.53825	-0.0859		0.53825	-0.0923		0.53825	-0.1458		0.53825	-0.07605		0.53825	-0.0321
0.53992	0.1435		0.53992	-0.0859		0.53992	-0.0939		0.53992	-0.1474		0.53992	-0.07632		0.53992	-0.0373
0.54158	0.1741		0.54158	-0.0974		0.54158	-0.0901		0.54158	-0.1437		0.54158	-0.06803		0.54158	-0.0368
0.54325	0.2208		0.54325	-0.0924		0.54325	-0.0964		0.54325	-0.145		0.54325	-0.07298		0.54325	-0.0336
0.54492	0.1845		0.54492	-0.0899		0.54492	-0.0979		0.54492	-0.146		0.54492	-0.07228		0.54492	-0.0334
0.54658	0.1983		0.54658	-0.0939		0.54658	-0.0983		0.54658	-0.148		0.54658	-0.07609		0.54658	-0.0375
0.54825	0.1683		0.54825	-0.0951		0.54825	-0.0976		0.54825	-0.149		0.54825	-0.07646		0.54825	-0.0334
0.54992	0.1866		0.54992	-0.0968		0.54992	-0.0932		0.54992	-0.1402		0.54992	-0.0767		0.54992	-0.039
0.55158	0.2002		0.55158	-0.0875		0.55158	-0.0949		0.55158	-0.1471		0.55158	-0.06761		0.55158	-0.0396
0.55325	0.1485		0.55325	-0.0882		0.55325	-0.0911		0.55325	-0.1475		0.55325	-0.06751		0.55325	-0.0391
0.55492	0.2015		0.55492	-0.0918		0.55492	-0.0917		0.55492	-0.1456		0.55492	-0.07271		0.55492	-0.0351
0.55658	0.1507		0.55658	-0.093		0.55658	-0.0887		0.55658	-0.1447		0.55658	-0.07465		0.55658	-0.0384
0.55825	0.1729		0.55825	-0.0862		0.55825	-0.0876		0.55825	-0.1492		0.55825	-0.0714		0.55825	-0.0391
0.55992	0.2226		0.55992	-0.0877		0.55992	-0.0908		0.55992	-0.1406		0.55992	-0.07105		0.55992	-0.0364
0.56158	0.1488		0.56158	-0.0861		0.56158	-0.0913		0.56158	-0.1389		0.56158	-0.07249		0.56158	-0.0361
0.56325	0.1847		0.56325	-0.0966		0.56325	-0.0898		0.56325	-0.1431		0.56325	-0.07038		0.56325	-0.0327
0.56492	0.2113		0.56492	-0.0962		0.56492	-0.0952		0.56492	-0.1423		0.56492	-0.07468		0.56492	-0.0341
0.56658	0.161		0.56658	-0.0956		0.56658	-0.0917		0.56658	-0.1462		0.56658	-0.07524		0.56658	-0.0364
0.56825	0.1996		0.56825	-0.0916		0.56825	-0.0972		0.56825	-0.1429		0.56825	-0.0752		0.56825	-0.0359
0.56992	0.2063		0.56992	-0.0893		0.56992	-0.0974		0.56992	-0.1444		0.56992	-0.06972		0.56992	-0.0332
0.57158	0.1445		0.57158	-0.0949		0.57158	-0.098		0.57158	-0.1432		0.57158	-0.07251		0.57158	-0.0377
0.57325	0.1605		0.57325	-0.0915		0.57325	-0.0949		0.57325	-0.148		0.57325	-0.07388		0.57325	-0.0396
0.57492	0.1997		0.57492	-0.089		0.57492	-0.0953		0.57492	-0.1458		0.57492	-0.075		0.57492	-0.0364
0.57658	0.1898		0.57658	-0.087		0.57658	-0.089		0.57658	-0.1457		0.57658	-0.06876		0.57658	-0.0324
0.57825	0.1981		0.57825	-0.0891		0.57825	-0.0971		0.57825	-0.1421		0.57825	-0.074		0.57825	-0.037
0.57992	0.1696		0.57992	-0.0913		0.57992	-0.0907		0.57992	-0.1381		0.57992	-0.07189		0.57992	-0.0351
0.58158	0.1995		0.58158	-0.0878		0.58158	-0.0878		0.58158	-0.1384		0.58158	-0.07066		0.58158	-0.0319
0.58325	0.2078		0.58325	-0.087		0.58325	-0.0898		0.58325	-0.138		0.58325	-0.07643		0.58325	-0.0384
0.58492	0.1768		0.58492	-0.0961		0.58492	-0.091		0.58492	-0.1381		0.58492	-0.06892		0.58492	-0.0357
0.58658	0.2109		0.58658	-0.0936		0.58658	-0.0907		0.58658	-0.1421		0.58658	-0.076		0.58658	-0.0323
0.58825	0.2003		0.58825	-0.0958		0.58825	-0.098		0.58825	-0.1488		0.58825	-0.06832		0.58825	-0.0351
0.58992	0.1605		0.58992	-0.0955		0.58992	-0.0894		0.58992	-0.1492		0.58992	-0.07248		0.58992	-0.0375
0.59158	0.2017		0.59158	-0.0915		0.59158	-0.096		0.59158	-0.1434		0.59158	-0.07004		0.59158	-0.0329
0.59325	0.1738		0.59325	-0.0863		0.59325	-0.0885		0.59325	-0.1484		0.59325	-0.06835		0.59325	-0.037
0.59492	0.1702		0.59492	-0.0955		0.59492	-0.0906		0.59492	-0.1456		0.59492	-0.07142		0.59492	-0.0382
0.59658	0.1597		0.59658	-0.0922		0.59658	-0.0938		0.59658	-0.139		0.59658	-0.07322		0.59658	-0.0388
0.59825	0.1491		0.59825	-0.094		0.59825	-0.0872		0.59825	-0.1456		0.59825	-0.07015		0.59825	-0.0357
0.59992	0.1856		0.59992	-0.0947		0.59992	-0.0947		0.59992	-0.1461		0.59992	-0.07598		0.59992	-0.0345
0.60158	0.1558		0.60158	-0.0867		0.60158	-0.0895		0.60158	-0.1465		0.60158	-0.07303		0.60158	-0.0393
0.60325	0.1448		0.60325	-0.0891		0.60325	-0.0958		0.60325	-0.1444		0.60325	-0.07323		0.60325	-0.0379
0.60492	0.1956		0.60492	-0.0974		0.60492	-0.0978		0.60492	-0.1481		0.60492	-0.07634		0.60492	-0.0395
0.60658	0.1987		0.60658	-0.0918		0.60658	-0.0962		0.60658	-0.1443		0.60658	-0.06889		0.60658	-0.0338
0.60825	0.1702		0.60825	-0.089		0.60825	-0.089		0.60825	-0.1481		0.60825	-0.07556		0.60825	-0.0369
0.60992	0.1458		0.60992	-0.0903		0.60992	-0.0958		0.60992	-0.1381		0.60992	-0.07046		0.60992	-0.0384
0.61158	0.2222		0.61158	-0.0908		0.61158	-0.088		0.61158	-0.1394		0.61158	-0.06762		0.61158	-0.0375
0.61325	0.1747		0.61325	-0.0898		0.61325	-0.0876		0.61325	-0.1455		0.61325	-0.06876		0.61325	-0.032
0.61492	0.1952		0.61492	-0.0921		0.61492	-0.0895		0.61492	-0.1404		0.61492	-0.07305		0.61492	-0.0359
0.61658	0.1917		0.61658	-0.0905		0.61658	-0.091		0.61658	-0.1439		0.61658	-0.06998		0.61658	-0.0385
0.61825	0.146		0.61825	-0.0942		0.61825	-0.0908		0.61825	-0.1441		0.61825	-0.07299		0.61825	-0.0323
0.61992	0.1826		0.61992	-0.0884		0.61992	-0.0886		0.61992	-0.1486		0.61992	-0.06823		0.61992	-0.0328
0.62158	0.1745		0.62158	-0.0952		0.62158	-0.0911		0.62158	-0.141		0.62158	-0.07633		0.62158	-0.0341
0.62325	0.1962		0.62325	-0.0881		0.62325	-0.097		0.62325	-0.1434		0.62325	-0.07087		0.62325	-0.0338
0.62492	0.1653		0.62492	-0.0932		0.62492	-0.0962		0.62492	-0.146		0.62492	-0.06886		0.62492	-0.0344
0.62658	0.2018		0.62658	-0.0928		0.62658	-0.089		0.62658	-0.1457		0.62658	-0.06967		0.62658	-0.035
0.62825	0.1752		0.62825	-0.0939		0.62825	-0.0907		0.62825	-0.1422		0.62825	-0.07452		0.62825	-0.0396
0.62992	0.1872		0.62992	-0.0944		0.62992	-0.0967		0.62992	-0.1401		0.62992	-0.06973		0.62992	-0.0358
0.63158	0.1906		0.63158	-0.0897		0.63158	-0.0896		0.63158	-0.1432		0.63158	-0.07633		0.63158	-0.0345
0.63325	0.1474		0.63325	-0.0859		0.63325	-0.0907		0.63325	-0.1422		0.63325	-0.06898		0.63325	-0.0339
0.63492	0.1448		0.63492	-0.0953		0.63492	-0.0906		0.63492	-0.1404		0.63492	-0.07585		0.63492	-0.037
0.63658	0.208		0.63658	-0.0921		0.63658	-0.0909		0.63658	-0.1429		0.63658	-0.07337		0.63658	-0.0329
0.63825	0.2209		0.63825	-0.0908		0.63825	-0.0966		0.63825	-0.1459		0.63825	-0.07672		0.63825	-0.0357
0.63992	0.1603		0.63992	-0.0936		0.63992	-0.0956		0.63992	-0.1476		0.63992	-0.07645		0.63992	-0.0385
0.64158	0.1777		0.64158	-0.0938		0.64158	-0.0887		0.64158	-0.1488		0.64158	-0.07127		0.64158	-0.0379
0.64325	0.221		0.64325	-0.0921		0.64325	-0.0981		0.64325	-0.1391		0.64325	-0.0707		0.64325	-0.0366
0.64492	0.1683		0.64492	-0.0956		0.64492	-0.0963		0.64492	-0.1396		0.64492	-0.07234		0.64492	-0.0332
0.64658	0.1865		0.64658	-0.0892		0.64658	-0.0922		0.64658	-0.1452		0.64658	-0.06916		0.64658	-0.0343
0.64825	0.2241		0.64825	-0.0975		0.64825	-0.0974		0.64825	-0.1399		0.64825	-0.07024		0.64825	-0.0375
0.64992	0.1436		0.64992	-0.0973		0.64992	-0.0956		0.64992	-0.1389		0.64992	-0.07555		0.64992	-0.0391
0.65158	0.2114		0.65158	-0.0887		0.65158	-0.0898		0.65158	-0.1409		0.65158	-0.06783		0.65158	-0.0347
0.65325	0.2123		0.65325	-0.0875		0.65325	-0.0912		0.65325	-0.1384		0.65325	-0.07212		0.65325	-0.0346
0.65492	0.1955		0.65492	-0.0946		0.65492	-0.0893		0.65492	-0.1416		0.65492	-0.0759		0.65492	-0.0339
0.65658	0.1534		0.65658	-0.0963		0.65658	-0.0962		0.65658	-0.145		0.65658	-0.07495		0.65658	-0.0348
0.65825	0.1501		0.65825	-0.0862		0.65825	-0.0913		0.65825	-0.1494		0.65825	-0.06711		0.65825	-0.0367
0.65992	0.2228		0.65992	-0.0931		0.65992	-0.093		0.65992	-0.1411		0.65992	-0.0734		0.65992	-0.0343
0.66158	0.1975		0.66158	-0.0935		0.66158	-0.0972		0.66158	-0.1415		0.66158	-0.0727		0.66158	-0.0371
0.66325	0.1748		0.66325	-0.0922		0.66325	-0.09		0.66325	-0.138		0.66325	-0.07334		0.66325	-0.0371
0.66492	0.2086		0.66492	-0.095		0.66492	-0.0884		0.66492	-0.1451		0.66492	-0.07295		0.66492	-0.0332
0.66658	0.1628		0.66658	-0.0959		0.66658	-0.0911		0.66658	-0.147		0.66658	-0.07232		0.66658	-0.0333
0.66825	0.1998		0.66825	-0.096		0.66825	-0.0982		0.66825	-0.1477		0.66825	-0.06957		0.66825	-0.0345
0.66992	0.1418		0.66992	-0.0892		0.66992	-0.0889		0.66992	-0.1489		0.66992	-0.0769		0.66992	-0.0396
0.67158	0.1515		0.67158	-0.0884		0.67158	-0.0967		0.67158	-0.1403		0.67158	-0.07181		0.67158	-0.0379
0.67325	0.1771		0.67325	-0.0906		0.67325	-0.0906		0.67325	-0.1384		0.67325	-0.0694		0.67325	-0.0394
0.67492	0.1932		0.67492	-0.0909		0.67492	-0.0904		0.67492	-0.1403		0.67492	-0.06843		0.67492	-0.035
0.67658	0.1785		0.67658	-0.0866		0.67658	-0.0972		0.67658	-0.1384		0.67658	-0.07449		0.67658	-0.0366
0.67825	0.1521		0.67825	-0.088		0.67825	-0.0873		0.67825	-0.1477		0.67825	-0.07095		0.67825	-0.0376
0.67992	0.1938		0.67992	-0.0931		0.67992	-0.0973		0.67992	-0.1407		0.67992	-0.06959		0.67992	-0.0379
0.68158	0.206		0.68158	-0.0896		0.68158	-0.0977		0.68158	-0.1466		0.68158	-0.07654		0.68158	-0.0353
0.68325	0.2155		0.68325	-0.0942		0.68325	-0.0983		0.68325	-0.1385		0.68325	-0.07032		0.68325	-0.0351
0.68492	0.1619		0.68492	-0.0958		0.68492	-0.0979		0.68492	-0.1487		0.68492	-0.07224		0.68492	-0.0347
0.68658	0.1602		0.68658	-0.0972		0.68658	-0.0986		0.68658	-0.1404		0.68658	-0.0729		0.68658	-0.0354
0.68825	0.1963		0.68825	-0.0904		0.68825	-0.0882		0.68825	-0.1484		0.68825	-0.06968		0.68825	-0.0358
0.68992	0.1949		0.68992	-0.0941		0.68992	-0.0895		0.68992	-0.1465		0.68992	-0.07551		0.68992	-0.0333
0.69158	0.1841		0.69158	-0.0961		0.69158	-0.0889		0.69158	-0.1408		0.69158	-0.06898		0.69158	-0.0392
0.69325	0.1953		0.69325	-0.0957		0.69325	-0.0963		0.69325	-0.145		0.69325	-0.07305		0.69325	-0.0321
0.69492	0.185		0.69492	-0.09		0.69492	-0.0978		0.69492	-0.1486		0.69492	-0.07203		0.69492	-0.0375
0.69658	0.2214		0.69658	-0.0866		0.69658	-0.0876		0.69658	-0.1397		0.69658	-0.06837		0.69658	-0.0393
0.69825	0.1892		0.69825	-0.0959		0.69825	-0.0874		0.69825	-0.1435		0.69825	-0.06814		0.69825	-0.0369
0.69992	0.1655		0.69992	-0.0908		0.69992	-0.0953		0.69992	-0.145		0.69992	-0.07503		0.69992	-0.0371
0.70158	0.2071		0.70158	-0.0874		0.70158	-0.0957		0.70158	-0.1383		0.70158	-0.06872		0.70158	-0.0393
0.70325	0.198		0.70325	-0.0916		0.70325	-0.0955		0.70325	-0.1462		0.70325	-0.07573		0.70325	-0.0356
0.70492	0.2246		0.70492	-0.0954		0.70492	-0.0909		0.70492	-0.1452		0.70492	-0.07673		0.70492	-0.036
0.70658	0.2218		0.70658	-0.0954		0.70658	-0.091		0.70658	-0.1441		0.70658	-0.07221		0.70658	-0.0326
0.70825	0.1946		0.70825	-0.0873		0.70825	-0.0955		0.70825	-0.1445		0.70825	-0.0727		0.70825	-0.0352
0.70992	0.2073		0.70992	-0.097		0.70992	-0.0972		0.70992	-0.1437		0.70992	-0.06887		0.70992	-0.0396
0.71158	0.205		0.71158	-0.0922		0.71158	-0.0907		0.71158	-0.1389		0.71158	-0.07166		0.71158	-0.0391
0.71325	0.1463		0.71325	-0.094		0.71325	-0.0972		0.71325	-0.1464		0.71325	-0.07158		0.71325	-0.0334
0.71492	0.2173		0.71492	-0.0937		0.71492	-0.0889		0.71492	-0.1452		0.71492	-0.06921		0.71492	-0.0338
0.71658	0.2021		0.71658	-0.0956		0.71658	-0.0983		0.71658	-0.1461		0.71658	-0.07554		0.71658	-0.0366
0.71825	0.1612		0.71825	-0.0952		0.71825	-0.0918		0.71825	-0.1438		0.71825	-0.07187		0.71825	-0.0368
0.71992	0.2118		0.71992	-0.0872		0.71992	-0.0972		0.71992	-0.1492		0.71992	-0.06782		0.71992	-0.0378
0.72158	0.1432		0.72158	-0.0868		0.72158	-0.0937		0.72158	-0.1422		0.72158	-0.07562		0.72158	-0.039
0.72325	0.1899		0.72325	-0.0927		0.72325	-0.0953		0.72325	-0.1408		0.72325	-0.07139		0.72325	-0.0355
0.72492	0.1482		0.72492	-0.0919		0.72492	-0.0963		0.72492	-0.144		0.72492	-0.06858		0.72492	-0.0341
0.72658	0.1819		0.72658	-0.0957		0.72658	-0.0968		0.72658	-0.1459		0.72658	-0.0688		0.72658	-0.0352
0.72825	0.2035		0.72825	-0.0881		0.72825	-0.0961		0.72825	-0.1394		0.72825	-0.06995		0.72825	-0.0323
0.72992	0.2168		0.72992	-0.0881		0.72992	-0.0959		0.72992	-0.1457		0.72992	-0.07347		0.72992	-0.0383
0.73158	0.2162		0.73158	-0.0874		0.73158	-0.0963		0.73158	-0.1488		0.73158	-0.07133		0.73158	-0.0391
0.73325	0.2106		0.73325	-0.0938		0.73325	-0.0937		0.73325	-0.1414		0.73325	-0.07259		0.73325	-0.0387
0.73492	0.1467		0.73492	-0.0932		0.73492	-0.0965		0.73492	-0.1418		0.73492	-0.07288		0.73492	-0.0361
0.73658	0.1925		0.73658	-0.0947		0.73658	-0.0984		0.73658	-0.143		0.73658	-0.0692		0.73658	-0.0393
0.73825	0.1477		0.73825	-0.0965		0.73825	-0.0888		0.73825	-0.1468		0.73825	-0.06855		0.73825	-0.0357
0.73992	0.2093		0.73992	-0.0865		0.73992	-0.0883		0.73992	-0.1417		0.73992	-0.07519		0.73992	-0.0342
0.74158	0.2128		0.74158	-0.0905		0.74158	-0.0928		0.74158	-0.1487		0.74158	-0.07371		0.74158	-0.0369
0.74325	0.1694		0.74325	-0.0865		0.74325	-0.0885		0.74325	-0.1451		0.74325	-0.07128		0.74325	-0.0389
0.74492	0.2123		0.74492	-0.0925		0.74492	-0.0878		0.74492	-0.1394		0.74492	-0.07377		0.74492	-0.0364
0.74658	0.1953		0.74658	-0.0914		0.74658	-0.0906		0.74658	-0.1428		0.74658	-0.06737		0.74658	-0.037
0.74825	0.2096		0.74825	-0.0899		0.74825	-0.0889		0.74825	-0.1441		0.74825	-0.07287		0.74825	-0.0344
0.74992	0.2079		0.74992	-0.0945		0.74992	-0.0954		0.74992	-0.1489		0.74992	-0.06768		0.74992	-0.0384
0.75158	0.2096		0.75158	-0.091		0.75158	-0.0915		0.75158	-0.1389		0.75158	-0.07372		0.75158	-0.0392
0.75325	0.2044		0.75325	-0.0871		0.75325	-0.0973		0.75325	-0.1451		0.75325	-0.07466		0.75325	-0.032
0.75492	0.1988		0.75492	-0.0964		0.75492	-0.097		0.75492	-0.1431		0.75492	-0.07399		0.75492	-0.0385
0.75658	0.1926		0.75658	-0.0923		0.75658	-0.0918		0.75658	-0.1473		0.75658	-0.07078		0.75658	-0.0343
0.75825	0.1805		0.75825	-0.089		0.75825	-0.098		0.75825	-0.1454		0.75825	-0.07387		0.75825	-0.0322
0.75992	0.2047		0.75992	-0.0878		0.75992	-0.0977		0.75992	-0.1453		0.75992	-0.072		0.75992	-0.0353
0.76158	0.2183		0.76158	-0.0946		0.76158	-0.0912		0.76158	-0.1441		0.76158	-0.07264		0.76158	-0.0391
0.76325	0.1898		0.76325	-0.0886		0.76325	-0.0893		0.76325	-0.1463		0.76325	-0.0742		0.76325	-0.0326
0.76492	0.2236		0.76492	-0.0932		0.76492	-0.096		0.76492	-0.1384		0.76492	-0.06858		0.76492	-0.0341
0.76658	0.1923		0.76658	-0.0946		0.76658	-0.0873		0.76658	-0.1408		0.76658	-0.07433		0.76658	-0.0386
0.76825	0.2134		0.76825	-0.092		0.76825	-0.0984		0.76825	-0.1409		0.76825	-0.07414		0.76825	-0.0379
0.76992	0.1946		0.76992	-0.0932		0.76992	-0.0872		0.76992	-0.1456		0.76992	-0.07094		0.76992	-0.0361
0.77158	0.1505		0.77158	-0.0896		0.77158	-0.0939		0.77158	-0.1442		0.77158	-0.07514		0.77158	-0.0373
0.77325	0.1822		0.77325	-0.094		0.77325	-0.0957		0.77325	-0.142		0.77325	-0.07656		0.77325	-0.0321
0.77492	0.2032		0.77492	-0.0877		0.77492	-0.0984		0.77492	-0.1474		0.77492	-0.07278		0.77492	-0.0357
0.77658	0.2178		0.77658	-0.0905		0.77658	-0.0976		0.77658	-0.1463		0.77658	-0.07503		0.77658	-0.0351
0.77825	0.1976		0.77825	-0.0873		0.77825	-0.0986		0.77825	-0.1397		0.77825	-0.07388		0.77825	-0.032
0.77992	0.2152		0.77992	-0.0942		0.77992	-0.0972		0.77992	-0.1426		0.77992	-0.07339		0.77992	-0.0393
0.78158	0.209		0.78158	-0.0892		0.78158	-0.0929		0.78158	-0.141		0.78158	-0.07362		0.78158	-0.0394
0.78325	0.1725		0.78325	-0.0935		0.78325	-0.0972		0.78325	-0.144		0.78325	-0.07319		0.78325	-0.0364
0.78492	0.1528		0.78492	-0.0915		0.78492	-0.0966		0.78492	-0.1464		0.78492	-0.07648		0.78492	-0.0348
0.78658	0.1701		0.78658	-0.0936		0.78658	-0.0898		0.78658	-0.1417		0.78658	-0.07426		0.78658	-0.0359
0.78825	0.2008		0.78825	-0.0891		0.78825	-0.0923		0.78825	-0.1479		0.78825	-0.07097		0.78825	-0.0396
0.78992	0.1573		0.78992	-0.0956		0.78992	-0.0986		0.78992	-0.1477		0.78992	-0.07573		0.78992	-0.0345
0.79158	0.1892		0.79158	-0.093		0.79158	-0.0908		0.79158	-0.1443		0.79158	-0.07091		0.79158	-0.0349
0.79325	0.184		0.79325	-0.0969		0.79325	-0.096		0.79325	-0.1483		0.79325	-0.06995		0.79325	-0.0361
0.79492	0.1996		0.79492	-0.0956		0.79492	-0.0878		0.79492	-0.1469		0.79492	-0.06788		0.79492	-0.0326
0.79658	0.2243		0.79658	-0.0863		0.79658	-0.0929		0.79658	-0.1399		0.79658	-0.0675		0.79658	-0.0386
0.79825	0.1488		0.79825	-0.0885		0.79825	-0.0923		0.79825	-0.1418		0.79825	-0.07515		0.79825	-0.0346
0.79992	0.2197		0.79992	-0.0915		0.79992	-0.0921		0.79992	-0.1455		0.79992	-0.06811		0.79992	-0.0394
0.80158	0.1829		0.80158	-0.0893		0.80158	-0.0927		0.80158	-0.14		0.80158	-0.06969		0.80158	-0.0362
0.80325	0.218		0.80325	-0.0921		0.80325	-0.0967		0.80325	-0.1414		0.80325	-0.07122		0.80325	-0.0359
0.80492	0.1825		0.80492	-0.0899		0.80492	-0.0959		0.80492	-0.1465		0.80492	-0.07611		0.80492	-0.0348
0.80658	0.1727		0.80658	-0.0883		0.80658	-0.0942		0.80658	-0.1434		0.80658	-0.07351		0.80658	-0.0344
0.80825	0.2196		0.80825	-0.0937		0.80825	-0.0987		0.80825	-0.1467		0.80825	-0.07193		0.80825	-0.0371
0.80992	0.1723		0.80992	-0.0859		0.80992	-0.0964		0.80992	-0.1475		0.80992	-0.07517		0.80992	-0.0335
0.81158	0.2173		0.81158	-0.087		0.81158	-0.0986		0.81158	-0.1479		0.81158	-0.06947		0.81158	-0.0347
0.81325	0.1481		0.81325	-0.0863		0.81325	-0.0934		0.81325	-0.1485		0.81325	-0.07427		0.81325	-0.0389
0.81492	0.1798		0.81492	-0.09		0.81492	-0.0878		0.81492	-0.1386		0.81492	-0.07553		0.81492	-0.0344
0.81658	0.2153		0.81658	-0.0887		0.81658	-0.0886		0.81658	-0.148		0.81658	-0.07688		0.81658	-0.0342
0.81825	0.156		0.81825	-0.0907		0.81825	-0.097		0.81825	-0.1455		0.81825	-0.07145		0.81825	-0.0381
0.81992	0.1848		0.81992	-0.0933		0.81992	-0.096		0.81992	-0.1459		0.81992	-0.07473		0.81992	-0.0359
0.82158	0.156		0.82158	-0.0906		0.82158	-0.0929		0.82158	-0.1387		0.82158	-0.07346		0.82158	-0.0357
0.82325	0.2243		0.82325	-0.0872		0.82325	-0.0913		0.82325	-0.139		0.82325	-0.06968		0.82325	-0.0354
0.82492	0.1427		0.82492	-0.0906		0.82492	-0.0905		0.82492	-0.1414		0.82492	-0.07447		0.82492	-0.0363
0.82658	0.1746		0.82658	-0.0891		0.82658	-0.0953		0.82658	-0.1413		0.82658	-0.06909		0.82658	-0.0387
0.82825	0.1953		0.82825	-0.0901		0.82825	-0.0891		0.82825	-0.142		0.82825	-0.06822		0.82825	-0.0395
0.82992	0.16		0.82992	-0.0922		0.82992	-0.0886		0.82992	-0.1449		0.82992	-0.07514		0.82992	-0.0338
0.83158	0.1922		0.83158	-0.0879		0.83158	-0.0953		0.83158	-0.1415		0.83158	-0.0676		0.83158	-0.032
0.83325	0.2213		0.83325	-0.0971		0.83325	-0.0973		0.83325	-0.1447		0.83325	-0.0764		0.83325	-0.0367
0.83492	0.2106		0.83492	-0.089		0.83492	-0.0965		0.83492	-0.1431		0.83492	-0.0759		0.83492	-0.0353
0.83658	0.1927		0.83658	-0.0867		0.83658	-0.0956		0.83658	-0.1466		0.83658	-0.07355		0.83658	-0.0324
0.83825	0.1851		0.83825	-0.0864		0.83825	-0.0955		0.83825	-0.1432		0.83825	-0.06977		0.83825	-0.0333
0.83992	0.1467		0.83992	-0.0912		0.83992	-0.0924		0.83992	-0.1481		0.83992	-0.06927		0.83992	-0.0339
0.84158	0.1991		0.84158	-0.0884		0.84158	-0.0894		0.84158	-0.1399		0.84158	-0.07311		0.84158	-0.0375
0.84325	0.1717		0.84325	-0.0875		0.84325	-0.0951		0.84325	-0.1453		0.84325	-0.06725		0.84325	-0.0372
0.84492	0.2156		0.84492	-0.0918		0.84492	-0.098		0.84492	-0.1427		0.84492	-0.07503		0.84492	-0.0323
0.84658	0.1766		0.84658	-0.089		0.84658	-0.0884		0.84658	-0.1469		0.84658	-0.07539		0.84658	-0.0377
0.84825	0.2038		0.84825	-0.0974		0.84825	-0.0962		0.84825	-0.1479		0.84825	-0.0672		0.84825	-0.0388
0.84992	0.1738		0.84992	-0.0933		0.84992	-0.0947		0.84992	-0.1431		0.84992	-0.07168		0.84992	-0.0386
0.85158	0.1753		0.85158	-0.0878		0.85158	-0.0985		0.85158	-0.1495		0.85158	-0.07035		0.85158	-0.0386
0.85325	0.2043		0.85325	-0.0865		0.85325	-0.0987		0.85325	-0.1435		0.85325	-0.07421		0.85325	-0.0386
0.85492	0.1642		0.85492	-0.0865		0.85492	-0.0971		0.85492	-0.1431		0.85492	-0.06814		0.85492	-0.0382
0.85658	0.1777		0.85658	-0.0904		0.85658	-0.0936		0.85658	-0.1427		0.85658	-0.07489		0.85658	-0.0387
0.85825	0.1563		0.85825	-0.0862		0.85825	-0.0955		0.85825	-0.1446		0.85825	-0.06849		0.85825	-0.0355
0.85992	0.2117		0.85992	-0.0919		0.85992	-0.0907		0.85992	-0.1459		0.85992	-0.07289		0.85992	-0.036
0.86158	0.1883		0.86158	-0.0942		0.86158	-0.0947		0.86158	-0.1399		0.86158	-0.06753		0.86158	-0.0325
0.86325	0.2073		0.86325	-0.0962		0.86325	-0.0968		0.86325	-0.1395		0.86325	-0.07021		0.86325	-0.0386
0.86492	0.1975		0.86492	-0.0951		0.86492	-0.0925		0.86492	-0.1397		0.86492	-0.07014		0.86492	-0.0381
0.86658	0.1581		0.86658	-0.0972		0.86658	-0.09		0.86658	-0.1432		0.86658	-0.07472		0.86658	-0.0366
0.86825	0.1765		0.86825	-0.091		0.86825	-0.0876		0.86825	-0.1478		0.86825	-0.06914		0.86825	-0.0366
0.86992	0.1687		0.86992	-0.091		0.86992	-0.0958		0.86992	-0.1431		0.86992	-0.07561		0.86992	-0.0356
0.87158	0.2103		0.87158	-0.091		0.87158	-0.0947		0.87158	-0.1379		0.87158	-0.07204		0.87158	-0.0362
0.87325	0.1455		0.87325	-0.0915		0.87325	-0.0959		0.87325	-0.1417		0.87325	-0.07219		0.87325	-0.0365
0.87492	0.2028		0.87492	-0.0955		0.87492	-0.0908		0.87492	-0.149		0.87492	-0.0729		0.87492	-0.0333
0.87658	0.1714		0.87658	-0.086		0.87658	-0.0978		0.87658	-0.1479		0.87658	-0.06997		0.87658	-0.0335
0.87825	0.1493		0.87825	-0.0869		0.87825	-0.097		0.87825	-0.1427		0.87825	-0.07316		0.87825	-0.0321
0.87992	0.2225		0.87992	-0.0897		0.87992	-0.09		0.87992	-0.1493		0.87992	-0.07631		0.87992	-0.0367
0.88158	0.1577		0.88158	-0.0948		0.88158	-0.0952		0.88158	-0.144		0.88158	-0.07635		0.88158	-0.0341
0.88325	0.1541		0.88325	-0.0932		0.88325	-0.0913		0.88325	-0.1489		0.88325	-0.07361		0.88325	-0.0344
0.88492	0.1576		0.88492	-0.0968		0.88492	-0.0909		0.88492	-0.1479		0.88492	-0.07136		0.88492	-0.0352
0.88658	0.1942		0.88658	-0.0899		0.88658	-0.0953		0.88658	-0.1387		0.88658	-0.07543		0.88658	-0.035
0.88825	0.2028		0.88825	-0.087		0.88825	-0.0935		0.88825	-0.1472		0.88825	-0.07264		0.88825	-0.033
0.88992	0.1866		0.88992	-0.0944		0.88992	-0.0919		0.88992	-0.1455		0.88992	-0.068		0.88992	-0.0372
0.89158	0.1973		0.89158	-0.0873		0.89158	-0.0937		0.89158	-0.1474		0.89158	-0.07199		0.89158	-0.0339
0.89325	0.2169		0.89325	-0.0895		0.89325	-0.0985		0.89325	-0.1408		0.89325	-0.07093		0.89325	-0.0324
0.89492	0.2136		0.89492	-0.0942		0.89492	-0.0982		0.89492	-0.1382		0.89492	-0.07375		0.89492	-0.0336
0.89658	0.2188		0.89658	-0.0893		0.89658	-0.0927		0.89658	-0.1474		0.89658	-0.06697		0.89658	-0.0327
0.89825	0.1661		0.89825	-0.0896		0.89825	-0.098		0.89825	-0.1442		0.89825	-0.07361		0.89825	-0.0337
0.89992	0.1992		0.89992	-0.0868		0.89992	-0.0935		0.89992	-0.1441		0.89992	-0.07133		0.89992	-0.0345
0.90158	0.1608		0.90158	-0.0937		0.90158	-0.0875		0.90158	-0.148		0.90158	-0.0724		0.90158	-0.0333
0.90325	0.1935		0.90325	-0.0879		0.90325	-0.0887		0.90325	-0.1392		0.90325	-0.07304		0.90325	-0.0365
0.90492	0.1726		0.90492	-0.0893		0.90492	-0.0944		0.90492	-0.1409		0.90492	-0.07666		0.90492	-0.0369
0.90658	0.1809		0.90658	-0.095		0.90658	-0.0931		0.90658	-0.1399		0.90658	-0.07543		0.90658	-0.0328
0.90825	0.2079		0.90825	-0.0886		0.90825	-0.0914		0.90825	-0.1458		0.90825	-0.07042		0.90825	-0.0387
0.90992	0.2134		0.90992	-0.095		0.90992	-0.0944		0.90992	-0.1441		0.90992	-0.07644		0.90992	-0.0382
0.91158	0.2016		0.91158	-0.0918		0.91158	-0.0925		0.91158	-0.1415		0.91158	-0.07306		0.91158	-0.0358
0.91325	0.1449		0.91325	-0.0868		0.91325	-0.0931		0.91325	-0.1394		0.91325	-0.07132		0.91325	-0.0364
0.91492	0.1788		0.91492	-0.0862		0.91492	-0.0973		0.91492	-0.1425		0.91492	-0.07576		0.91492	-0.0354
0.91658	0.1905		0.91658	-0.0956		0.91658	-0.0893		0.91658	-0.1423		0.91658	-0.07347		0.91658	-0.0334
0.91825	0.1738		0.91825	-0.0932		0.91825	-0.0962		0.91825	-0.1402		0.91825	-0.07513		0.91825	-0.0343
0.91992	0.1643		0.91992	-0.0963		0.91992	-0.0936		0.91992	-0.1459		0.91992	-0.06816		0.91992	-0.0359
0.92158	0.1638		0.92158	-0.0951		0.92158	-0.0884		0.92158	-0.1404		0.92158	-0.07366		0.92158	-0.0341
0.92325	0.2056		0.92325	-0.0907		0.92325	-0.0908		0.92325	-0.1484		0.92325	-0.07207		0.92325	-0.038
0.92492	0.1642		0.92492	-0.0906		0.92492	-0.0983		0.92492	-0.1439		0.92492	-0.06945		0.92492	-0.0386
0.92658	0.1747		0.92658	-0.0937		0.92658	-0.0916		0.92658	-0.1437		0.92658	-0.06789		0.92658	-0.0329
0.92825	0.1994		0.92825	-0.0867		0.92825	-0.0891		0.92825	-0.1468		0.92825	-0.07122		0.92825	-0.0349
0.92992	0.1685		0.92992	-0.0945		0.92992	-0.0948		0.92992	-0.1482		0.92992	-0.07535		0.92992	-0.034
0.93158	0.176		0.93158	-0.0906		0.93158	-0.0909		0.93158	-0.1422		0.93158	-0.07154		0.93158	-0.0367
0.93325	0.1492		0.93325	-0.0956		0.93325	-0.0971		0.93325	-0.1484		0.93325	-0.07229		0.93325	-0.0331
0.93492	0.1776		0.93492	-0.0861		0.93492	-0.0898		0.93492	-0.1451		0.93492	-0.07119		0.93492	-0.0341
0.93658	0.2176		0.93658	-0.0953		0.93658	-0.0933		0.93658	-0.1424		0.93658	-0.07342		0.93658	-0.0326
0.93825	0.1581		0.93825	-0.0949		0.93825	-0.0926		0.93825	-0.1441		0.93825	-0.0687		0.93825	-0.0372
0.93992	0.1798		0.93992	-0.0966		0.93992	-0.0935		0.93992	-0.1389		0.93992	-0.07049		0.93992	-0.0373
0.94158	0.1665		0.94158	-0.0923		0.94158	-0.0978		0.94158	-0.1432		0.94158	-0.07342		0.94158	-0.0336
0.94325	0.1818		0.94325	-0.09		0.94325	-0.0946		0.94325	-0.1424		0.94325	-0.0689		0.94325	-0.0388
0.94492	0.1879		0.94492	-0.0934		0.94492	-0.0977		0.94492	-0.1459		0.94492	-0.07294		0.94492	-0.0371
0.94658	0.1441		0.94658	-0.0901		0.94658	-0.0974		0.94658	-0.145		0.94658	-0.0693		0.94658	-0.0384
0.94825	0.1473		0.94825	-0.088		0.94825	-0.0978		0.94825	-0.1411		0.94825	-0.07232		0.94825	-0.0332
0.94992	0.2184		0.94992	-0.0939		0.94992	-0.0875		0.94992	-0.1481		0.94992	-0.0709		0.94992	-0.0323
0.95158	0.2049		0.95158	-0.0957		0.95158	-0.0936		0.95158	-0.147		0.95158	-0.07327		0.95158	-0.0348
0.95325	0.2116		0.95325	-0.0923		0.95325	-0.0926		0.95325	-0.1388		0.95325	-0.0728		0.95325	-0.0357
0.95492	0.2218		0.95492	-0.0924		0.95492	-0.0916		0.95492	-0.1472		0.95492	-0.06906		0.95492	-0.0377
0.95658	0.1741		0.95658	-0.097		0.95658	-0.0925		0.95658	-0.147		0.95658	-0.06702		0.95658	-0.0362
0.95825	0.2103		0.95825	-0.0897		0.95825	-0.091		0.95825	-0.1393		0.95825	-0.06695		0.95825	-0.0344
0.95992	0.1874		0.95992	-0.0918		0.95992	-0.0898		0.95992	-0.1419		0.95992	-0.06839		0.95992	-0.0365
0.96158	0.1688		0.96158	-0.0867		0.96158	-0.0913		0.96158	-0.1438		0.96158	-0.07166		0.96158	-0.0333
0.96325	0.1564		0.96325	-0.0864		0.96325	-0.0891		0.96325	-0.1428		0.96325	-0.06806		0.96325	-0.0372
0.96492	0.1796		0.96492	-0.0967		0.96492	-0.0919		0.96492	-0.1425		0.96492	-0.0761		0.96492	-0.0391
0.96658	0.2066		0.96658	-0.095		0.96658	-0.0987		0.96658	-0.1406		0.96658	-0.07106		0.96658	-0.0328
0.96825	0.1696		0.96825	-0.0953		0.96825	-0.088		0.96825	-0.1436		0.96825	-0.07448		0.96825	-0.0345
0.96992	0.1666		0.96992	-0.0861		0.96992	-0.0927		0.96992	-0.1381		0.96992	-0.07494		0.96992	-0.0322
0.97158	0.2087		0.97158	-0.0905		0.97158	-0.0961		0.97158	-0.1414		0.97158	-0.07528		0.97158	-0.0336
0.97325	0.1426		0.97325	-0.0878		0.97325	-0.0914		0.97325	-0.1395		0.97325	-0.07468		0.97325	-0.0339
0.97492	0.2103		0.97492	-0.0881		0.97492	-0.0953		0.97492	-0.1425		0.97492	-0.07329		0.97492	-0.0391
0.97658	0.1979		0.97658	-0.0859		0.97658	-0.0967		0.97658	-0.1403		0.97658	-0.07153		0.97658	-0.0376
0.97825	0.1468		0.97825	-0.0942		0.97825	-0.0883		0.97825	-0.1467		0.97825	-0.07656		0.97825	-0.0325
0.97992	0.1503		0.97992	-0.087		0.97992	-0.0946		0.97992	-0.1494		0.97992	-0.07038		0.97992	-0.0395
0.98158	0.1982		0.98158	-0.0892		0.98158	-0.0962		0.98158	-0.1418		0.98158	-0.0681		0.98158	-0.0323
0.98325	0.2214		0.98325	-0.0921		0.98325	-0.092		0.98325	-0.1403		0.98325	-0.07531		0.98325	-0.0337
0.98492	0.1731		0.98492	-0.0935		0.98492	-0.0922		0.98492	-0.1392		0.98492	-0.06697		0.98492	-0.0378
0.98658	0.1827		0.98658	-0.0949		0.98658	-0.0902		0.98658	-0.1402		0.98658	-0.06819		0.98658	-0.0361
0.98825	0.1534		0.98825	-0.0891		0.98825	-0.097		0.98825	-0.1382		0.98825	-0.0751		0.98825	-0.0324
0.98992	0.1952		0.98992	-0.0908		0.98992	-0.0925		0.98992	-0.1384		0.98992	-0.06923		0.98992	-0.036
0.99158	0.2179		0.99158	-0.0905		0.99158	-0.0926		0.99158	-0.142		0.99158	-0.07242		0.99158	-0.0357
0.99325	0.2187		0.99325	-0.0872		0.99325	-0.0913		0.99325	-0.1452		0.99325	-0.07464		0.99325	-0.0327
0.99492	0.2152		0.99492	-0.089		0.99492	-0.0951		0.99492	-0.1489		0.99492	-0.06957		0.99492	-0.0348
0.99658	0.1838		0.99658	-0.0878		0.99658	-0.0974		0.99658	-0.1401		0.99658	-0.06962		0.99658	-0.0362
0.99825	0.1943		0.99825	-0.0891		0.99825	-0.0956		0.99825	-0.1473		0.99825	-0.07505		0.99825	-0.0393
0.99992	0.1758		0.99992	-0.0953		0.99992	-0.095		0.99992	-0.1429		0.99992	-0.07317		0.99992	-0.0326
1.00158	0.1853		1.00158	-0.097		1.00158	-0.0972		1.00158	-0.1492		1.00158	-0.07251		1.00158	-0.0321
1.00325	0.1417		1.00325	-0.086		1.00325	-0.0986		1.00325	-0.139		1.00325	-0.07051		1.00325	-0.0344
1.00492	0.2022		1.00492	-0.0905		1.00492	-0.0874		1.00492	-0.1428		1.00492	-0.0746		1.00492	-0.0327
1.00658	0.1829		1.00658	-0.0959		1.00658	-0.0934		1.00658	-0.1472		1.00658	-0.07494		1.00658	-0.0394
1.00825	0.2113		1.00825	-0.0899		1.00825	-0.0877		1.00825	-0.1421		1.00825	-0.07137		1.00825	-0.0365
1.00992	0.1997		1.00992	-0.0907		1.00992	-0.0878		1.00992	-0.1462		1.00992	-0.07145		1.00992	-0.0332
1.01158	0.1548		1.01158	-0.0968		1.01158	-0.0966		1.01158	-0.1429		1.01158	-0.07201		1.01158	-0.0377
1.01325	0.1452		1.01325	-0.0859		1.01325	-0.0884		1.01325	-0.138		1.01325	-0.07285		1.01325	-0.0371
1.01492	0.2186		1.01492	-0.0859		1.01492	-0.0951		1.01492	-0.1426		1.01492	-0.07297		1.01492	-0.0377
1.01658	0.1796		1.01658	-0.0914		1.01658	-0.0973		1.01658	-0.1381		1.01658	-0.07648		1.01658	-0.0327
1.01825	0.1703		1.01825	-0.0871		1.01825	-0.0907		1.01825	-0.1478		1.01825	-0.06784		1.01825	-0.0328
1.01992	0.1528		1.01992	-0.0897		1.01992	-0.088		1.01992	-0.1421		1.01992	-0.07335		1.01992	-0.0333
1.02158	0.1839		1.02158	-0.0861		1.02158	-0.0925		1.02158	-0.1391		1.02158	-0.07292		1.02158	-0.0368
1.02325	0.1439		1.02325	-0.0923		1.02325	-0.0938		1.02325	-0.1414		1.02325	-0.06706		1.02325	-0.038
1.02492	0.1503		1.02492	-0.0911		1.02492	-0.0948		1.02492	-0.1448		1.02492	-0.07004		1.02492	-0.0394
1.02658	0.156		1.02658	-0.0969		1.02658	-0.0951		1.02658	-0.1471		1.02658	-0.06942		1.02658	-0.0371
1.02825	0.1793		1.02825	-0.0955		1.02825	-0.0928		1.02825	-0.1412		1.02825	-0.07592		1.02825	-0.0394
1.02992	0.2008		1.02992	-0.0916		1.02992	-0.0876		1.02992	-0.1403		1.02992	-0.07047		1.02992	-0.0385
1.03158	0.1815		1.03158	-0.0944		1.03158	-0.0952		1.03158	-0.1435		1.03158	-0.07622		1.03158	-0.038
1.03325	0.2216		1.03325	-0.0939		1.03325	-0.0911		1.03325	-0.1444		1.03325	-0.07663		1.03325	-0.0389
1.03492	0.1474		1.03492	-0.0899		1.03492	-0.0874		1.03492	-0.1389		1.03492	-0.07519		1.03492	-0.0328
1.03658	0.1533		1.03658	-0.0952		1.03658	-0.0974		1.03658	-0.1458		1.03658	-0.07055		1.03658	-0.0332
1.03825	0.2146		1.03825	-0.088		1.03825	-0.0898		1.03825	-0.1423		1.03825	-0.06981		1.03825	-0.0325
1.03992	0.2157		1.03992	-0.0875		1.03992	-0.096		1.03992	-0.1451		1.03992	-0.06922		1.03992	-0.0322
1.04158	0.1887		1.04158	-0.0859		1.04158	-0.0977		1.04158	-0.1494		1.04158	-0.07264		1.04158	-0.0392
1.04325	0.1926		1.04325	-0.0875		1.04325	-0.0939		1.04325	-0.1456		1.04325	-0.07112		1.04325	-0.0362
1.04492	0.2154		1.04492	-0.0972		1.04492	-0.0914		1.04492	-0.1403		1.04492	-0.06885		1.04492	-0.0349
1.04658	0.1462		1.04658	-0.0972		1.04658	-0.0901		1.04658	-0.1446		1.04658	-0.07083		1.04658	-0.033
1.04825	0.1886		1.04825	-0.0892		1.04825	-0.0946		1.04825	-0.1428		1.04825	-0.07473		1.04825	-0.0371
1.04992	0.1743		1.04992	-0.0961		1.04992	-0.0872		1.04992	-0.1402		1.04992	-0.07464		1.04992	-0.0334
1.05158	0.1573		1.05158	-0.0951		1.05158	-0.0889		1.05158	-0.1483		1.05158	-0.06821		1.05158	-0.0359
1.05325	0.1958		1.05325	-0.0875		1.05325	-0.0917		1.05325	-0.1392		1.05325	-0.06905		1.05325	-0.0345
1.05492	0.2165		1.05492	-0.0903		1.05492	-0.0907		1.05492	-0.1423		1.05492	-0.06911		1.05492	-0.0343
1.05658	0.1532		1.05658	-0.0913		1.05658	-0.0928		1.05658	-0.1483		1.05658	-0.0737		1.05658	-0.0349
1.05825	0.2078		1.05825	-0.0889		1.05825	-0.0946		1.05825	-0.1476		1.05825	-0.07013		1.05825	-0.036
1.05992	0.2135		1.05992	-0.0876		1.05992	-0.0915		1.05992	-0.1396		1.05992	-0.06776		1.05992	-0.0371
1.06158	0.1759		1.06158	-0.0926		1.06158	-0.0972		1.06158	-0.1382		1.06158	-0.07072		1.06158	-0.0349
1.06325	0.1619		1.06325	-0.0877		1.06325	-0.0985		1.06325	-0.1401		1.06325	-0.07381		1.06325	-0.0356
1.06492	0.1668		1.06492	-0.0926		1.06492	-0.0945		1.06492	-0.1391		1.06492	-0.07611		1.06492	-0.0394
1.06658	0.152		1.06658	-0.0876		1.06658	-0.0896		1.06658	-0.1409		1.06658	-0.07479		1.06658	-0.0389
1.06825	0.1858		1.06825	-0.096		1.06825	-0.0886		1.06825	-0.1487		1.06825	-0.07516		1.06825	-0.0378
1.06992	0.1666		1.06992	-0.0866		1.06992	-0.0912		1.06992	-0.1382		1.06992	-0.07684		1.06992	-0.034
1.07158	0.1555		1.07158	-0.0963		1.07158	-0.0935		1.07158	-0.1489		1.07158	-0.06925		1.07158	-0.0334
1.07325	0.2134		1.07325	-0.0899		1.07325	-0.0882		1.07325	-0.1466		1.07325	-0.07102		1.07325	-0.0391
1.07492	0.1727		1.07492	-0.0914		1.07492	-0.0926		1.07492	-0.1404		1.07492	-0.0745		1.07492	-0.0353
1.07658	0.2098		1.07658	-0.0915		1.07658	-0.0985		1.07658	-0.1432		1.07658	-0.07394		1.07658	-0.0357
1.07825	0.2197		1.07825	-0.096		1.07825	-0.0894		1.07825	-0.1409		1.07825	-0.07062		1.07825	-0.0341
1.07992	0.2091		1.07992	-0.0947		1.07992	-0.0875		1.07992	-0.1438		1.07992	-0.06963		1.07992	-0.0352
1.08158	0.2154		1.08158	-0.0962		1.08158	-0.091		1.08158	-0.1425		1.08158	-0.06837		1.08158	-0.0368
1.08325	0.1998		1.08325	-0.0911		1.08325	-0.0875		1.08325	-0.1416		1.08325	-0.06951		1.08325	-0.0345
1.08492	0.2197		1.08492	-0.0932		1.08492	-0.0911		1.08492	-0.1413		1.08492	-0.07653		1.08492	-0.0332
1.08658	0.2142		1.08658	-0.0926		1.08658	-0.0959		1.08658	-0.1382		1.08658	-0.07382		1.08658	-0.0335
1.08825	0.1747		1.08825	-0.0927		1.08825	-0.09		1.08825	-0.141		1.08825	-0.07432		1.08825	-0.037
1.08992	0.2115		1.08992	-0.0888		1.08992	-0.0971		1.08992	-0.1391		1.08992	-0.0768		1.08992	-0.0337
1.09158	0.2048		1.09158	-0.0916		1.09158	-0.0926		1.09158	-0.1387		1.09158	-0.06698		1.09158	-0.0358
1.09325	0.2242		1.09325	-0.0942		1.09325	-0.0955		1.09325	-0.1465		1.09325	-0.0711		1.09325	-0.0332
1.09492	0.1838		1.09492	-0.0933		1.09492	-0.0876		1.09492	-0.1391		1.09492	-0.07342		1.09492	-0.0375
1.09658	0.1438		1.09658	-0.0911		1.09658	-0.0978		1.09658	-0.138		1.09658	-0.06988		1.09658	-0.0375
1.09825	0.1646		1.09825	-0.0948		1.09825	-0.0905		1.09825	-0.143		1.09825	-0.07167		1.09825	-0.0363
1.09992	0.1971		1.09992	-0.0916		1.09992	-0.0971		1.09992	-0.1471		1.09992	-0.07221		1.09992	-0.0329
1.10158	0.2118		1.10158	-0.0942		1.10158	-0.0875		1.10158	-0.1414		1.10158	-0.06898		1.10158	-0.0342
1.10325	0.1833		1.10325	-0.0955		1.10325	-0.093		1.10325	-0.1391		1.10325	-0.07495		1.10325	-0.0338
1.10492	0.2092		1.10492	-0.093		1.10492	-0.0954		1.10492	-0.1427		1.10492	-0.069		1.10492	-0.0388
1.10658	0.2226		1.10658	-0.0909		1.10658	-0.088		1.10658	-0.1461		1.10658	-0.06909		1.10658	-0.0342
1.10825	0.1743		1.10825	-0.0879		1.10825	-0.0909		1.10825	-0.1486		1.10825	-0.07231		1.10825	-0.0349
1.10992	0.1908		1.10992	-0.0973		1.10992	-0.0873		1.10992	-0.142		1.10992	-0.07109		1.10992	-0.033
1.11158	0.1506		1.11158	-0.0893		1.11158	-0.0979		1.11158	-0.1389		1.11158	-0.07109		1.11158	-0.0324
1.11325	0.1879		1.11325	-0.0962		1.11325	-0.0924		1.11325	-0.1449		1.11325	-0.07432		1.11325	-0.0342
1.11492	0.1858		1.11492	-0.0898		1.11492	-0.0893		1.11492	-0.1455		1.11492	-0.07272		1.11492	-0.0372
1.11658	0.1428		1.11658	-0.0921		1.11658	-0.0929		1.11658	-0.1457		1.11658	-0.07381		1.11658	-0.0377
1.11825	0.1988		1.11825	-0.0868		1.11825	-0.0979		1.11825	-0.1414		1.11825	-0.07022		1.11825	-0.033
1.11992	0.2163		1.11992	-0.0949		1.11992	-0.0898		1.11992	-0.1413		1.11992	-0.07588		1.11992	-0.0338
1.12158	0.2163		1.12158	-0.0974		1.12158	-0.0939		1.12158	-0.1403		1.12158	-0.0717		1.12158	-0.0336
1.12325	0.147		1.12325	-0.0972		1.12325	-0.0941		1.12325	-0.1386		1.12325	-0.07226		1.12325	-0.0373
1.12492	0.1419		1.12492	-0.0954		1.12492	-0.0885		1.12492	-0.1412		1.12492	-0.07272		1.12492	-0.0385
1.12658	0.1468		1.12658	-0.0925		1.12658	-0.0937		1.12658	-0.1398		1.12658	-0.06805		1.12658	-0.0355
1.12825	0.1773		1.12825	-0.0925		1.12825	-0.0947		1.12825	-0.1486		1.12825	-0.07285		1.12825	-0.0391
1.12992	0.1486		1.12992	-0.0963		1.12992	-0.0983		1.12992	-0.1413		1.12992	-0.06786		1.12992	-0.0377
1.13158	0.1745		1.13158	-0.0965		1.13158	-0.0913		1.13158	-0.1447		1.13158	-0.07625		1.13158	-0.0344
1.13325	0.1697		1.13325	-0.0928		1.13325	-0.0907		1.13325	-0.138		1.13325	-0.07035		1.13325	-0.033
1.13492	0.1527		1.13492	-0.0913		1.13492	-0.0877		1.13492	-0.1405		1.13492	-0.07049		1.13492	-0.0387
1.13658	0.1795		1.13658	-0.0926		1.13658	-0.0968		1.13658	-0.1383		1.13658	-0.07591		1.13658	-0.0384
1.13825	0.1885		1.13825	-0.0949		1.13825	-0.0904		1.13825	-0.1398		1.13825	-0.07646		1.13825	-0.0345
1.13992	0.212		1.13992	-0.0973		1.13992	-0.0898		1.13992	-0.1478		1.13992	-0.07291		1.13992	-0.0386
1.14158	0.1958		1.14158	-0.0903		1.14158	-0.0976		1.14158	-0.1468		1.14158	-0.0717		1.14158	-0.0321
1.14325	0.1873		1.14325	-0.0927		1.14325	-0.0901		1.14325	-0.1396		1.14325	-0.06833		1.14325	-0.0364
1.14492	0.1516		1.14492	-0.0961		1.14492	-0.0882		1.14492	-0.1489		1.14492	-0.06961		1.14492	-0.0321
1.14658	0.1782		1.14658	-0.0873		1.14658	-0.094		1.14658	-0.142		1.14658	-0.06922		1.14658	-0.037
1.14825	0.2218		1.14825	-0.0922		1.14825	-0.0926		1.14825	-0.1436		1.14825	-0.07018		1.14825	-0.0353
1.14992	0.1655		1.14992	-0.0888		1.14992	-0.0959		1.14992	-0.139		1.14992	-0.07373		1.14992	-0.0357
1.15158	0.1743		1.15158	-0.086		1.15158	-0.0952		1.15158	-0.1444		1.15158	-0.07055		1.15158	-0.0372
1.15325	0.1788		1.15325	-0.089		1.15325	-0.0956		1.15325	-0.1448		1.15325	-0.07052		1.15325	-0.0348
1.15492	0.1729		1.15492	-0.0951		1.15492	-0.0894		1.15492	-0.1437		1.15492	-0.06818		1.15492	-0.0321
1.15658	0.1518		1.15658	-0.0956		1.15658	-0.0879		1.15658	-0.1395		1.15658	-0.06986		1.15658	-0.0328
1.15825	0.1676		1.15825	-0.0942		1.15825	-0.0942		1.15825	-0.1421		1.15825	-0.07365		1.15825	-0.0378
1.15992	0.166		1.15992	-0.091		1.15992	-0.0981		1.15992	-0.1491		1.15992	-0.07228		1.15992	-0.0346
1.16158	0.1974		1.16158	-0.0879		1.16158	-0.0918		1.16158	-0.149		1.16158	-0.07171		1.16158	-0.0357
1.16325	0.1555		1.16325	-0.096		1.16325	-0.0929		1.16325	-0.1456		1.16325	-0.07036		1.16325	-0.0336
1.16492	0.1748		1.16492	-0.0863		1.16492	-0.0884		1.16492	-0.1459		1.16492	-0.06866		1.16492	-0.0386
1.16658	0.1714		1.16658	-0.0947		1.16658	-0.0961		1.16658	-0.1468		1.16658	-0.07552		1.16658	-0.0324
1.16825	0.1536		1.16825	-0.0932		1.16825	-0.0957		1.16825	-0.1445		1.16825	-0.07057		1.16825	-0.0391
1.16992	0.1523		1.16992	-0.0968		1.16992	-0.0934		1.16992	-0.1423		1.16992	-0.07409		1.16992	-0.0357
1.17158	0.1448		1.17158	-0.0916		1.17158	-0.0907		1.17158	-0.143		1.17158	-0.0759		1.17158	-0.0339
1.17325	0.1485		1.17325	-0.0953		1.17325	-0.0981		1.17325	-0.1468		1.17325	-0.07019		1.17325	-0.0393
1.17492	0.2233		1.17492	-0.09		1.17492	-0.0881		1.17492	-0.1481		1.17492	-0.07691		1.17492	-0.0375
1.17658	0.1806		1.17658	-0.086		1.17658	-0.0942		1.17658	-0.1463		1.17658	-0.06735		1.17658	-0.0358
1.17825	0.1788		1.17825	-0.0968		1.17825	-0.0979		1.17825	-0.1402		1.17825	-0.07535		1.17825	-0.0359
1.17992	0.2193		1.17992	-0.0877		1.17992	-0.0913		1.17992	-0.1489		1.17992	-0.06742		1.17992	-0.0345
1.18158	0.1709		1.18158	-0.0888		1.18158	-0.0931		1.18158	-0.1488		1.18158	-0.0716		1.18158	-0.0383
1.18325	0.1704		1.18325	-0.0922		1.18325	-0.0874		1.18325	-0.1458		1.18325	-0.07373		1.18325	-0.0365
1.18492	0.1995		1.18492	-0.0865		1.18492	-0.0925		1.18492	-0.145		1.18492	-0.07182		1.18492	-0.036
1.18658	0.1859		1.18658	-0.0892		1.18658	-0.0937		1.18658	-0.1448		1.18658	-0.07489		1.18658	-0.0392
1.18825	0.2075		1.18825	-0.0964		1.18825	-0.0908		1.18825	-0.1389		1.18825	-0.07355		1.18825	-0.0358
1.18992	0.2193		1.18992	-0.0895		1.18992	-0.0898		1.18992	-0.1401		1.18992	-0.07311		1.18992	-0.0339
1.19158	0.1987		1.19158	-0.0859		1.19158	-0.0982		1.19158	-0.1436		1.19158	-0.06833		1.19158	-0.035
1.19325	0.1658		1.19325	-0.0883		1.19325	-0.0915		1.19325	-0.1468		1.19325	-0.07099		1.19325	-0.036
1.19492	0.2137		1.19492	-0.095		1.19492	-0.0911		1.19492	-0.1473		1.19492	-0.07528		1.19492	-0.0386
1.19658	0.2157		1.19658	-0.0933		1.19658	-0.0901		1.19658	-0.1408		1.19658	-0.07069		1.19658	-0.0364
1.19825	0.2069		1.19825	-0.0936		1.19825	-0.0946		1.19825	-0.1473		1.19825	-0.07664		1.19825	-0.0383
1.19992	0.1771		1.19992	-0.0899		1.19992	-0.0955		1.19992	-0.1396		1.19992	-0.06906		1.19992	-0.0336
1.20158	0.195		1.20158	-0.0959		1.20158	-0.0984		1.20158	-0.1458		1.20158	-0.07478		1.20158	-0.0344
1.20325	0.1648		1.20325	-0.0863		1.20325	-0.0901		1.20325	-0.1457		1.20325	-0.07322		1.20325	-0.0374
1.20492	0.1563		1.20492	-0.0872		1.20492	-0.0876		1.20492	-0.1446		1.20492	-0.07129		1.20492	-0.0381
1.20658	0.2029		1.20658	-0.0885		1.20658	-0.0971		1.20658	-0.1454		1.20658	-0.07398		1.20658	-0.0395
1.20825	0.2231		1.20825	-0.0912		1.20825	-0.0948		1.20825	-0.1404		1.20825	-0.06862		1.20825	-0.038
1.20992	0.1804		1.20992	-0.0938		1.20992	-0.0884		1.20992	-0.1474		1.20992	-0.074		1.20992	-0.0323
1.21158	0.1858		1.21158	-0.095		1.21158	-0.0899		1.21158	-0.1457		1.21158	-0.06882		1.21158	-0.0352
1.21325	0.1701		1.21325	-0.0915		1.21325	-0.0882		1.21325	-0.1454		1.21325	-0.06795		1.21325	-0.0339
1.21492	0.1928		1.21492	-0.0868		1.21492	-0.0987		1.21492	-0.1405		1.21492	-0.06919		1.21492	-0.0379
1.21658	0.1971		1.21658	-0.0901		1.21658	-0.0926		1.21658	-0.1385		1.21658	-0.0686		1.21658	-0.0395
1.21825	0.1541		1.21825	-0.0881		1.21825	-0.0871		1.21825	-0.1431		1.21825	-0.06767		1.21825	-0.0378
1.21992	0.1606		1.21992	-0.0889		1.21992	-0.0959		1.21992	-0.1388		1.21992	-0.07524		1.21992	-0.0329
1.22158	0.2069		1.22158	-0.0874		1.22158	-0.0904		1.22158	-0.1465		1.22158	-0.07646		1.22158	-0.035
1.22325	0.1463		1.22325	-0.0893		1.22325	-0.0955		1.22325	-0.1428		1.22325	-0.07049		1.22325	-0.038
1.22492	0.1553		1.22492	-0.0914		1.22492	-0.0952		1.22492	-0.1382		1.22492	-0.0671		1.22492	-0.0371
1.22658	0.1752		1.22658	-0.0962		1.22658	-0.0933		1.22658	-0.1382		1.22658	-0.07513		1.22658	-0.034
1.22825	0.2206		1.22825	-0.0867		1.22825	-0.0914		1.22825	-0.1468		1.22825	-0.07603		1.22825	-0.033
1.22992	0.1618		1.22992	-0.0893		1.22992	-0.0894		1.22992	-0.1486		1.22992	-0.06869		1.22992	-0.0329
1.23158	0.1663		1.23158	-0.0911		1.23158	-0.0909		1.23158	-0.1438		1.23158	-0.07504		1.23158	-0.0347
1.23325	0.2172		1.23325	-0.09		1.23325	-0.0939		1.23325	-0.1432		1.23325	-0.07478		1.23325	-0.0334
1.23492	0.2097		1.23492	-0.0867		1.23492	-0.093		1.23492	-0.145		1.23492	-0.07146		1.23492	-0.0377
1.23658	0.1764		1.23658	-0.0951		1.23658	-0.093		1.23658	-0.148		1.23658	-0.07155		1.23658	-0.0362
1.23825	0.1963		1.23825	-0.0908		1.23825	-0.092		1.23825	-0.1419		1.23825	-0.07219		1.23825	-0.0347
1.23992	0.1562		1.23992	-0.0956		1.23992	-0.0894		1.23992	-0.148		1.23992	-0.07633		1.23992	-0.0394
1.24158	0.184		1.24158	-0.0943		1.24158	-0.0906		1.24158	-0.1397		1.24158	-0.07163		1.24158	-0.0365
1.24325	0.1928		1.24325	-0.0876		1.24325	-0.0935		1.24325	-0.1468		1.24325	-0.06888		1.24325	-0.0362
1.24492	0.1891		1.24492	-0.0924		1.24492	-0.0887		1.24492	-0.1482		1.24492	-0.07126		1.24492	-0.0343
1.24658	0.2222		1.24658	-0.0963		1.24658	-0.0897		1.24658	-0.1479		1.24658	-0.07496		1.24658	-0.037
1.24825	0.1937		1.24825	-0.0965		1.24825	-0.0934		1.24825	-0.1479		1.24825	-0.06829		1.24825	-0.0326
1.24992	0.163		1.24992	-0.0923		1.24992	-0.0883		1.24992	-0.1463		1.24992	-0.07499		1.24992	-0.0374
1.25158	0.1423		1.25158	-0.0869		1.25158	-0.0949		1.25158	-0.1381		1.25158	-0.07371		1.25158	-0.0344
1.25325	0.1493		1.25325	-0.0917		1.25325	-0.0874		1.25325	-0.1405		1.25325	-0.0702		1.25325	-0.0372
1.25492	0.2097		1.25492	-0.0907		1.25492	-0.0917		1.25492	-0.1463		1.25492	-0.07624		1.25492	-0.0322
1.25658	0.1854		1.25658	-0.0957		1.25658	-0.0885		1.25658	-0.1419		1.25658	-0.0716		1.25658	-0.038
1.25825	0.193		1.25825	-0.093		1.25825	-0.0986		1.25825	-0.1423		1.25825	-0.07042		1.25825	-0.0352
1.25992	0.2233		1.25992	-0.093		1.25992	-0.0968		1.25992	-0.1413		1.25992	-0.06704		1.25992	-0.0386
1.26158	0.1478		1.26158	-0.092		1.26158	-0.0937		1.26158	-0.1386		1.26158	-0.07212		1.26158	-0.0358
1.26325	0.2033		1.26325	-0.0954		1.26325	-0.0953		1.26325	-0.1388		1.26325	-0.07125		1.26325	-0.0376
1.26492	0.2164		1.26492	-0.0899		1.26492	-0.0913		1.26492	-0.1382		1.26492	-0.07006		1.26492	-0.0374
1.26658	0.1575		1.26658	-0.0872		1.26658	-0.0919		1.26658	-0.1458		1.26658	-0.06796		1.26658	-0.0331
1.26825	0.1513		1.26825	-0.0867		1.26825	-0.0921		1.26825	-0.1494		1.26825	-0.07425		1.26825	-0.0335
1.26992	0.1458		1.26992	-0.0943		1.26992	-0.0922		1.26992	-0.1468		1.26992	-0.0676		1.26992	-0.0328
1.27158	0.1896		1.27158	-0.0939		1.27158	-0.0877		1.27158	-0.1475		1.27158	-0.07227		1.27158	-0.0394
1.27325	0.2071		1.27325	-0.0883		1.27325	-0.0935		1.27325	-0.1436		1.27325	-0.06947		1.27325	-0.037
1.27492	0.2015		1.27492	-0.0886		1.27492	-0.0977		1.27492	-0.1492		1.27492	-0.07392		1.27492	-0.0371
1.27658	0.2238		1.27658	-0.0866		1.27658	-0.0911		1.27658	-0.146		1.27658	-0.07172		1.27658	-0.0369
1.27825	0.2166		1.27825	-0.0946		1.27825	-0.0951		1.27825	-0.1423		1.27825	-0.07227		1.27825	-0.0361
1.27992	0.1641		1.27992	-0.0918		1.27992	-0.0942		1.27992	-0.142		1.27992	-0.06954		1.27992	-0.0349
1.28158	0.202		1.28158	-0.0879		1.28158	-0.0882		1.28158	-0.1457		1.28158	-0.06733		1.28158	-0.0385
1.28325	0.1435		1.28325	-0.0946		1.28325	-0.0954		1.28325	-0.1477		1.28325	-0.07034		1.28325	-0.0339
1.28492	0.2103		1.28492	-0.0921		1.28492	-0.0971		1.28492	-0.1422		1.28492	-0.06929		1.28492	-0.0362
1.28658	0.2169		1.28658	-0.0897		1.28658	-0.0967		1.28658	-0.1477		1.28658	-0.07047		1.28658	-0.0366
1.28825	0.148		1.28825	-0.0886		1.28825	-0.0935		1.28825	-0.1492		1.28825	-0.07074		1.28825	-0.0337
1.28992	0.1555		1.28992	-0.0962		1.28992	-0.098		1.28992	-0.1419		1.28992	-0.07424		1.28992	-0.0337
1.29158	0.2244		1.29158	-0.0859		1.29158	-0.0944		1.29158	-0.1454		1.29158	-0.0702		1.29158	-0.0348
1.29325	0.1607		1.29325	-0.0901		1.29325	-0.0936		1.29325	-0.149		1.29325	-0.06896		1.29325	-0.0328
1.29492	0.1516		1.29492	-0.0873		1.29492	-0.0889		1.29492	-0.1491		1.29492	-0.07063		1.29492	-0.0334
1.29658	0.1494		1.29658	-0.0878		1.29658	-0.0931		1.29658	-0.1423		1.29658	-0.07446		1.29658	-0.0329
1.29825	0.2238		1.29825	-0.094		1.29825	-0.0895		1.29825	-0.1431		1.29825	-0.0705		1.29825	-0.0354
1.29992	0.2166		1.29992	-0.0953		1.29992	-0.0881		1.29992	-0.1443		1.29992	-0.07416		1.29992	-0.0361
1.30158	0.1519		1.30158	-0.0919		1.30158	-0.0932		1.30158	-0.1384		1.30158	-0.06916		1.30158	-0.0385
1.30325	0.2067		1.30325	-0.0903		1.30325	-0.096		1.30325	-0.147		1.30325	-0.07625		1.30325	-0.0333
1.30492	0.189		1.30492	-0.0972		1.30492	-0.0932		1.30492	-0.1483		1.30492	-0.07367		1.30492	-0.0378
1.30658	0.1623		1.30658	-0.0922		1.30658	-0.09		1.30658	-0.1455		1.30658	-0.07552		1.30658	-0.0357
1.30825	0.1937		1.30825	-0.0913		1.30825	-0.0969		1.30825	-0.1439		1.30825	-0.07461		1.30825	-0.039
1.30992	0.1721		1.30992	-0.089		1.30992	-0.0977		1.30992	-0.1408		1.30992	-0.06851		1.30992	-0.0353
1.31158	0.1478		1.31158	-0.097		1.31158	-0.0935		1.31158	-0.1488		1.31158	-0.06994		1.31158	-0.0362
1.31325	0.1733		1.31325	-0.0876		1.31325	-0.0927		1.31325	-0.1488		1.31325	-0.06778		1.31325	-0.034
1.31492	0.1466		1.31492	-0.0937		1.31492	-0.0978		1.31492	-0.1381		1.31492	-0.07689		1.31492	-0.0319
1.31658	0.2239		1.31658	-0.0932		1.31658	-0.0986		1.31658	-0.1409		1.31658	-0.07239		1.31658	-0.0378
1.31825	0.1873		1.31825	-0.0973		1.31825	-0.0983		1.31825	-0.1384		1.31825	-0.06806		1.31825	-0.0322
1.31992	0.2225		1.31992	-0.0964		1.31992	-0.0905		1.31992	-0.1466		1.31992	-0.07446		1.31992	-0.0393
1.32158	0.1903		1.32158	-0.0905		1.32158	-0.0874		1.32158	-0.1456		1.32158	-0.07264		1.32158	-0.0328
1.32325	0.2019		1.32325	-0.0862		1.32325	-0.0911		1.32325	-0.1408		1.32325	-0.06999		1.32325	-0.0361
1.32492	0.214		1.32492	-0.0881		1.32492	-0.0906		1.32492	-0.1423		1.32492	-0.07534		1.32492	-0.0326
1.32658	0.1783		1.32658	-0.0956		1.32658	-0.093		1.32658	-0.1434		1.32658	-0.0729		1.32658	-0.0321
1.32825	0.1642		1.32825	-0.0919		1.32825	-0.0961		1.32825	-0.1386		1.32825	-0.0704		1.32825	-0.0354
1.32992	0.2112		1.32992	-0.0894		1.32992	-0.0918		1.32992	-0.1443		1.32992	-0.06803		1.32992	-0.0388
1.33158	0.2226		1.33158	-0.093		1.33158	-0.0961		1.33158	-0.1388		1.33158	-0.0676		1.33158	-0.0321
1.33325	0.2138		1.33325	-0.0861		1.33325	-0.0927		1.33325	-0.145		1.33325	-0.06891		1.33325	-0.0352
1.33492	0.2053		1.33492	-0.0921		1.33492	-0.0897		1.33492	-0.1475		1.33492	-0.0687		1.33492	-0.0377
1.33658	0.1937		1.33658	-0.0969		1.33658	-0.0984		1.33658	-0.1413		1.33658	-0.0676		1.33658	-0.0342
1.33825	0.1733		1.33825	-0.0887		1.33825	-0.0922		1.33825	-0.1445		1.33825	-0.07137		1.33825	-0.0378
1.33992	0.173		1.33992	-0.0941		1.33992	-0.0883		1.33992	-0.1483		1.33992	-0.07372		1.33992	-0.0393
1.34158	0.1439		1.34158	-0.0865		1.34158	-0.0902		1.34158	-0.1386		1.34158	-0.07265		1.34158	-0.0351
1.34325	0.1575		1.34325	-0.0861		1.34325	-0.0961		1.34325	-0.1486		1.34325	-0.06732		1.34325	-0.0394
1.34492	0.2029		1.34492	-0.0918		1.34492	-0.0915		1.34492	-0.1429		1.34492	-0.07416		1.34492	-0.0363
1.34658	0.1691		1.34658	-0.0861		1.34658	-0.0883		1.34658	-0.1421		1.34658	-0.07611		1.34658	-0.0348
1.34825	0.1675		1.34825	-0.0916		1.34825	-0.0955		1.34825	-0.143		1.34825	-0.07169		1.34825	-0.0395
1.34992	0.2238		1.34992	-0.0962		1.34992	-0.0953		1.34992	-0.1385		1.34992	-0.07006		1.34992	-0.0394
1.35158	0.1654		1.35158	-0.0974		1.35158	-0.0872		1.35158	-0.1431		1.35158	-0.07183		1.35158	-0.0395
1.35325	0.2212		1.35325	-0.0875		1.35325	-0.0978		1.35325	-0.1461		1.35325	-0.07039		1.35325	-0.0337
1.35492	0.2168		1.35492	-0.0961		1.35492	-0.0884		1.35492	-0.1495		1.35492	-0.07473		1.35492	-0.0333
1.35658	0.2193		1.35658	-0.0967		1.35658	-0.0907		1.35658	-0.1404		1.35658	-0.0674		1.35658	-0.0365
1.35825	0.1984		1.35825	-0.0928		1.35825	-0.0946		1.35825	-0.1413		1.35825	-0.07672		1.35825	-0.033
1.35992	0.2191		1.35992	-0.0887		1.35992	-0.0912		1.35992	-0.1487		1.35992	-0.07506		1.35992	-0.0382
1.36158	0.2077		1.36158	-0.0926		1.36158	-0.0954		1.36158	-0.1494		1.36158	-0.06713		1.36158	-0.0342
1.36325	0.1612		1.36325	-0.0864		1.36325	-0.0921		1.36325	-0.1396		1.36325	-0.07058		1.36325	-0.0382
1.36492	0.1728		1.36492	-0.0869		1.36492	-0.0949		1.36492	-0.1388		1.36492	-0.07281		1.36492	-0.0355
1.36658	0.1738		1.36658	-0.0922		1.36658	-0.0916		1.36658	-0.1389		1.36658	-0.06823		1.36658	-0.0338
1.36825	0.1977		1.36825	-0.0873		1.36825	-0.0932		1.36825	-0.1448		1.36825	-0.07416		1.36825	-0.0358
1.36992	0.1557		1.36992	-0.0893		1.36992	-0.0928		1.36992	-0.1478		1.36992	-0.06923		1.36992	-0.0342
1.37158	0.2143		1.37158	-0.0863		1.37158	-0.0925		1.37158	-0.1416		1.37158	-0.07288		1.37158	-0.038
1.37325	0.2178		1.37325	-0.0883		1.37325	-0.0976		1.37325	-0.138		1.37325	-0.07487		1.37325	-0.037
1.37492	0.2001		1.37492	-0.0933		1.37492	-0.0881		1.37492	-0.1464		1.37492	-0.06943		1.37492	-0.0386
1.37658	0.1748		1.37658	-0.0939		1.37658	-0.0938		1.37658	-0.1388		1.37658	-0.06929		1.37658	-0.0396
1.37825	0.2007		1.37825	-0.0887		1.37825	-0.0907		1.37825	-0.1437		1.37825	-0.0752		1.37825	-0.0371
1.37992	0.2049		1.37992	-0.0874		1.37992	-0.0904		1.37992	-0.1453		1.37992	-0.07133		1.37992	-0.0339
1.38158	0.1611		1.38158	-0.0915		1.38158	-0.0923		1.38158	-0.1479		1.38158	-0.07166		1.38158	-0.0335
1.38325	0.1424		1.38325	-0.0885		1.38325	-0.0882		1.38325	-0.1403		1.38325	-0.07365		1.38325	-0.0375
1.38492	0.1986		1.38492	-0.0934		1.38492	-0.0964		1.38492	-0.1467		1.38492	-0.06888		1.38492	-0.0388
1.38658	0.2015		1.38658	-0.0914		1.38658	-0.0966		1.38658	-0.1425		1.38658	-0.06754		1.38658	-0.0339
1.38825	0.1842		1.38825	-0.0949		1.38825	-0.0962		1.38825	-0.14		1.38825	-0.06932		1.38825	-0.0373
1.38992	0.2193		1.38992	-0.094		1.38992	-0.0907		1.38992	-0.1411		1.38992	-0.07039		1.38992	-0.0335
1.39158	0.2119		1.39158	-0.0908		1.39158	-0.095		1.39158	-0.1453		1.39158	-0.07415		1.39158	-0.0346
1.39325	0.1853		1.39325	-0.0919		1.39325	-0.0952		1.39325	-0.1422		1.39325	-0.07274		1.39325	-0.0323
1.39492	0.1617		1.39492	-0.0929		1.39492	-0.0982		1.39492	-0.146		1.39492	-0.07183		1.39492	-0.033
1.39658	0.1598		1.39658	-0.093		1.39658	-0.0934		1.39658	-0.1431		1.39658	-0.0692		1.39658	-0.0366
1.39825	0.1505		1.39825	-0.0947		1.39825	-0.0873		1.39825	-0.1413		1.39825	-0.0681		1.39825	-0.0339
1.39992	0.2021		1.39992	-0.0921		1.39992	-0.0893		1.39992	-0.1447		1.39992	-0.07366		1.39992	-0.0329
1.40158	0.2005		1.40158	-0.0886		1.40158	-0.0885		1.40158	-0.1482		1.40158	-0.06773		1.40158	-0.0373
1.40325	0.2166		1.40325	-0.0884		1.40325	-0.0971		1.40325	-0.138		1.40325	-0.07325		1.40325	-0.0363
1.40492	0.1843		1.40492	-0.0864		1.40492	-0.0974		1.40492	-0.1465		1.40492	-0.06823		1.40492	-0.0353
1.40658	0.2042		1.40658	-0.0943		1.40658	-0.0936		1.40658	-0.1485		1.40658	-0.06781		1.40658	-0.0395
1.40825	0.1743		1.40825	-0.0872		1.40825	-0.0879		1.40825	-0.1464		1.40825	-0.07168		1.40825	-0.0326
1.40992	0.189		1.40992	-0.0892		1.40992	-0.0905		1.40992	-0.1426		1.40992	-0.06761		1.40992	-0.0354
1.41158	0.151		1.41158	-0.0904		1.41158	-0.0943		1.41158	-0.1428		1.41158	-0.07511		1.41158	-0.0321
1.41325	0.1703		1.41325	-0.0864		1.41325	-0.0947		1.41325	-0.1475		1.41325	-0.07032		1.41325	-0.0335
1.41492	0.1684		1.41492	-0.0874		1.41492	-0.093		1.41492	-0.1478		1.41492	-0.06909		1.41492	-0.0383
1.41658	0.1469		1.41658	-0.0908		1.41658	-0.0914		1.41658	-0.1392		1.41658	-0.07141		1.41658	-0.0362
1.41825	0.1882		1.41825	-0.0937		1.41825	-0.0888		1.41825	-0.1396		1.41825	-0.07239		1.41825	-0.0346
1.41992	0.1714		1.41992	-0.0869		1.41992	-0.0936		1.41992	-0.1489		1.41992	-0.07257		1.41992	-0.0374
1.42158	0.1588		1.42158	-0.0893		1.42158	-0.0976		1.42158	-0.1491		1.42158	-0.07577		1.42158	-0.0379
1.42325	0.2008		1.42325	-0.0889		1.42325	-0.0929		1.42325	-0.1397		1.42325	-0.0724		1.42325	-0.039
1.42492	0.1677		1.42492	-0.0873		1.42492	-0.0948		1.42492	-0.1427		1.42492	-0.07028		1.42492	-0.0384
1.42658	0.1865		1.42658	-0.088		1.42658	-0.0985		1.42658	-0.1393		1.42658	-0.07261		1.42658	-0.0382
1.42825	0.1637		1.42825	-0.0953		1.42825	-0.0947		1.42825	-0.1414		1.42825	-0.07471		1.42825	-0.0327
1.42992	0.1708		1.42992	-0.0959		1.42992	-0.0968		1.42992	-0.1449		1.42992	-0.07554		1.42992	-0.0388
1.43158	0.2198		1.43158	-0.0879		1.43158	-0.0873		1.43158	-0.1415		1.43158	-0.0697		1.43158	-0.0334
1.43325	0.173		1.43325	-0.0933		1.43325	-0.0966		1.43325	-0.1491		1.43325	-0.07606		1.43325	-0.036
1.43492	0.1793		1.43492	-0.0887		1.43492	-0.0935		1.43492	-0.1453		1.43492	-0.07224		1.43492	-0.0388
1.43658	0.2039		1.43658	-0.0975		1.43658	-0.0974		1.43658	-0.1448		1.43658	-0.07418		1.43658	-0.0365
1.43825	0.1899		1.43825	-0.0934		1.43825	-0.0888		1.43825	-0.1494		1.43825	-0.0673		1.43825	-0.0384
1.43992	0.1496		1.43992	-0.0872		1.43992	-0.0891		1.43992	-0.1402		1.43992	-0.07348		1.43992	-0.0358
1.44158	0.1839		1.44158	-0.0975		1.44158	-0.0926		1.44158	-0.1389		1.44158	-0.07134		1.44158	-0.0328
1.44325	0.1739		1.44325	-0.0897		1.44325	-0.0981		1.44325	-0.1456		1.44325	-0.07168		1.44325	-0.0329
1.44492	0.1668		1.44492	-0.0905		1.44492	-0.0973		1.44492	-0.1437		1.44492	-0.07595		1.44492	-0.0364
1.44658	0.2003		1.44658	-0.0873		1.44658	-0.0923		1.44658	-0.1431		1.44658	-0.0688		1.44658	-0.0345
1.44825	0.1977		1.44825	-0.0877		1.44825	-0.0901		1.44825	-0.1444		1.44825	-0.06774		1.44825	-0.036
1.44992	0.1442		1.44992	-0.0862		1.44992	-0.0909		1.44992	-0.1433		1.44992	-0.07589		1.44992	-0.0322
1.45158	0.1608		1.45158	-0.0957		1.45158	-0.0959		1.45158	-0.1422		1.45158	-0.06777		1.45158	-0.0335
1.45325	0.2067		1.45325	-0.0928		1.45325	-0.0975		1.45325	-0.1436		1.45325	-0.07391		1.45325	-0.0369
1.45492	0.2073		1.45492	-0.0931		1.45492	-0.095		1.45492	-0.1401		1.45492	-0.07237		1.45492	-0.0331
1.45658	0.1788		1.45658	-0.0891		1.45658	-0.098		1.45658	-0.1462		1.45658	-0.07117		1.45658	-0.0386
1.45825	0.2005		1.45825	-0.0961		1.45825	-0.0925		1.45825	-0.1447		1.45825	-0.06731		1.45825	-0.0379
1.45992	0.204		1.45992	-0.0883		1.45992	-0.0917		1.45992	-0.1382		1.45992	-0.06734		1.45992	-0.0379
1.46158	0.1835		1.46158	-0.0918		1.46158	-0.0911		1.46158	-0.1397		1.46158	-0.07544		1.46158	-0.0332
1.46325	0.1472		1.46325	-0.0927		1.46325	-0.0959		1.46325	-0.1431		1.46325	-0.07647		1.46325	-0.037
1.46492	0.1743		1.46492	-0.0927		1.46492	-0.0949		1.46492	-0.1452		1.46492	-0.06734		1.46492	-0.0366
1.46658	0.1792		1.46658	-0.086		1.46658	-0.0964		1.46658	-0.141		1.46658	-0.06729		1.46658	-0.0386
1.46825	0.1626		1.46825	-0.09		1.46825	-0.0986		1.46825	-0.1489		1.46825	-0.0703		1.46825	-0.0351
1.46992	0.1709		1.46992	-0.0891		1.46992	-0.089		1.46992	-0.1452		1.46992	-0.07116		1.46992	-0.0355
1.47158	0.2119		1.47158	-0.0951		1.47158	-0.0882		1.47158	-0.143		1.47158	-0.07455		1.47158	-0.035
1.47325	0.1516		1.47325	-0.0862		1.47325	-0.0927		1.47325	-0.141		1.47325	-0.07145		1.47325	-0.0336
1.47492	0.1898		1.47492	-0.0925		1.47492	-0.098		1.47492	-0.1459		1.47492	-0.07371		1.47492	-0.0328
1.47658	0.213		1.47658	-0.095		1.47658	-0.0949		1.47658	-0.1435		1.47658	-0.06971		1.47658	-0.0386
1.47825	0.2113		1.47825	-0.0864		1.47825	-0.0928		1.47825	-0.1459		1.47825	-0.07249		1.47825	-0.0386
1.47992	0.2183		1.47992	-0.0935		1.47992	-0.0931		1.47992	-0.1493		1.47992	-0.07281		1.47992	-0.035
1.48158	0.2197		1.48158	-0.0958		1.48158	-0.097		1.48158	-0.1424		1.48158	-0.07312		1.48158	-0.0363
1.48325	0.1508		1.48325	-0.097		1.48325	-0.0932		1.48325	-0.139		1.48325	-0.07338		1.48325	-0.0349
1.48492	0.2078		1.48492	-0.0942		1.48492	-0.0918		1.48492	-0.1482		1.48492	-0.07432		1.48492	-0.0331
1.48658	0.2206		1.48658	-0.0924		1.48658	-0.0897		1.48658	-0.1423		1.48658	-0.07506		1.48658	-0.0379
1.48825	0.2002		1.48825	-0.0929		1.48825	-0.0893		1.48825	-0.1436		1.48825	-0.07492		1.48825	-0.038
1.48992	0.1707		1.48992	-0.0969		1.48992	-0.0987		1.48992	-0.1467		1.48992	-0.0704		1.48992	-0.0385
1.49158	0.1501		1.49158	-0.0971		1.49158	-0.0875		1.49158	-0.1395		1.49158	-0.07563		1.49158	-0.0336
1.49325	0.1846		1.49325	-0.0919		1.49325	-0.0944		1.49325	-0.1409		1.49325	-0.07545		1.49325	-0.0345
1.49492	0.1507		1.49492	-0.0876		1.49492	-0.0985		1.49492	-0.1494		1.49492	-0.07293		1.49492	-0.0391
1.49658	0.1703		1.49658	-0.0943		1.49658	-0.0947		1.49658	-0.1433		1.49658	-0.0727		1.49658	-0.0359
1.49825	0.2089		1.49825	-0.0937		1.49825	-0.0937		1.49825	-0.1425		1.49825	-0.07018		1.49825	-0.0361
1.49992	0.1788		1.49992	-0.0884		1.49992	-0.0887		1.49992	-0.1429		1.49992	-0.06881		1.49992	-0.0388
1.50158	0.1534		1.50158	-0.0888		1.50158	-0.093		1.50158	-0.1458		1.50158	-0.07414		1.50158	-0.0389
1.50325	0.2143		1.50325	-0.0972		1.50325	-0.0968		1.50325	-0.1405		1.50325	-0.07097		1.50325	-0.037
1.50492	0.2216		1.50492	-0.0962		1.50492	-0.0911		1.50492	-0.1477		1.50492	-0.06742		1.50492	-0.0391
1.50658	0.1785		1.50658	-0.0955		1.50658	-0.0936		1.50658	-0.1441		1.50658	-0.0685		1.50658	-0.0394
1.50825	0.1678		1.50825	-0.088		1.50825	-0.0882		1.50825	-0.1479		1.50825	-0.06874		1.50825	-0.0324
1.50992	0.1415		1.50992	-0.0943		1.50992	-0.0977		1.50992	-0.1469		1.50992	-0.07444		1.50992	-0.038
1.51158	0.2193		1.51158	-0.0865		1.51158	-0.0872		1.51158	-0.1382		1.51158	-0.07016		1.51158	-0.0323
1.51325	0.1828		1.51325	-0.094		1.51325	-0.0929		1.51325	-0.1473		1.51325	-0.07185		1.51325	-0.0348
1.51492	0.2147		1.51492	-0.0957		1.51492	-0.0952		1.51492	-0.1486		1.51492	-0.07494		1.51492	-0.0334
1.51658	0.151		1.51658	-0.0961		1.51658	-0.0953		1.51658	-0.1388		1.51658	-0.07129		1.51658	-0.0323
1.51825	0.2224		1.51825	-0.087		1.51825	-0.0933		1.51825	-0.1463		1.51825	-0.07234		1.51825	-0.0332
1.51992	0.2005		1.51992	-0.095		1.51992	-0.0916		1.51992	-0.1476		1.51992	-0.07202		1.51992	-0.0373
1.52158	0.2128		1.52158	-0.0967		1.52158	-0.0955		1.52158	-0.1427		1.52158	-0.07185		1.52158	-0.0324
1.52325	0.219		1.52325	-0.088		1.52325	-0.0896		1.52325	-0.1397		1.52325	-0.07372		1.52325	-0.0341
1.52492	0.1497		1.52492	-0.0882		1.52492	-0.0892		1.52492	-0.1427		1.52492	-0.06935		1.52492	-0.0392
1.52658	0.1792		1.52658	-0.0906		1.52658	-0.0961		1.52658	-0.1383		1.52658	-0.06814		1.52658	-0.0374
1.52825	0.2038		1.52825	-0.0869		1.52825	-0.0953		1.52825	-0.138		1.52825	-0.07463		1.52825	-0.0333
1.52992	0.1603		1.52992	-0.095		1.52992	-0.0949		1.52992	-0.1485		1.52992	-0.07152		1.52992	-0.0382
1.53158	0.1568		1.53158	-0.0866		1.53158	-0.0932		1.53158	-0.1427		1.53158	-0.07656		1.53158	-0.0372
1.53325	0.1708		1.53325	-0.0868		1.53325	-0.0908		1.53325	-0.1425		1.53325	-0.07577		1.53325	-0.0345
1.53492	0.1781		1.53492	-0.091		1.53492	-0.0875		1.53492	-0.1471		1.53492	-0.07147		1.53492	-0.0384
1.53658	0.208		1.53658	-0.0942		1.53658	-0.0937		1.53658	-0.146		1.53658	-0.07388		1.53658	-0.0356
1.53825	0.176		1.53825	-0.0939		1.53825	-0.0901		1.53825	-0.1493		1.53825	-0.07258		1.53825	-0.0362
1.53992	0.1821		1.53992	-0.0914		1.53992	-0.0911		1.53992	-0.1421		1.53992	-0.06861		1.53992	-0.0394
1.54158	0.2005		1.54158	-0.0953		1.54158	-0.0955		1.54158	-0.1379		1.54158	-0.07064		1.54158	-0.0329
1.54325	0.1723		1.54325	-0.0916		1.54325	-0.0899		1.54325	-0.1486		1.54325	-0.07632		1.54325	-0.0362
1.54492	0.1417		1.54492	-0.086		1.54492	-0.0982		1.54492	-0.1464		1.54492	-0.07662		1.54492	-0.0341
1.54658	0.1561		1.54658	-0.0928		1.54658	-0.0975		1.54658	-0.1494		1.54658	-0.07008		1.54658	-0.0349
1.54825	0.1618		1.54825	-0.091		1.54825	-0.0986		1.54825	-0.1435		1.54825	-0.07296		1.54825	-0.0336
1.54992	0.1518		1.54992	-0.0967		1.54992	-0.0885		1.54992	-0.143		1.54992	-0.07049		1.54992	-0.0359
1.55158	0.2234		1.55158	-0.094		1.55158	-0.0944		1.55158	-0.1437		1.55158	-0.07433		1.55158	-0.0326
1.55325	0.2043		1.55325	-0.0943		1.55325	-0.0987		1.55325	-0.1386		1.55325	-0.07667		1.55325	-0.0338
1.55492	0.1529		1.55492	-0.0944		1.55492	-0.0879		1.55492	-0.1494		1.55492	-0.07416		1.55492	-0.0326
1.55658	0.1693		1.55658	-0.0897		1.55658	-0.0898		1.55658	-0.1414		1.55658	-0.07378		1.55658	-0.0366
1.55825	0.1724		1.55825	-0.097		1.55825	-0.0942		1.55825	-0.1492		1.55825	-0.07139		1.55825	-0.0329
1.55992	0.1474		1.55992	-0.0969		1.55992	-0.0902		1.55992	-0.1479		1.55992	-0.07022		1.55992	-0.0338
1.56158	0.1627		1.56158	-0.0946		1.56158	-0.0895		1.56158	-0.1456		1.56158	-0.07397		1.56158	-0.0389
1.56325	0.1859		1.56325	-0.0965		1.56325	-0.0927		1.56325	-0.1492		1.56325	-0.06877		1.56325	-0.033
1.56492	0.2014		1.56492	-0.0901		1.56492	-0.0922		1.56492	-0.1489		1.56492	-0.07356		1.56492	-0.0396
1.56658	0.144		1.56658	-0.0971		1.56658	-0.0934		1.56658	-0.143		1.56658	-0.07086		1.56658	-0.0384
1.56825	0.2137		1.56825	-0.0881		1.56825	-0.0986		1.56825	-0.1452		1.56825	-0.07		1.56825	-0.0368
1.56992	0.1532		1.56992	-0.0925		1.56992	-0.0952		1.56992	-0.1479		1.56992	-0.06966		1.56992	-0.0394
1.57158	0.1921		1.57158	-0.0955		1.57158	-0.0966		1.57158	-0.1399		1.57158	-0.07132		1.57158	-0.0388
1.57325	0.1635		1.57325	-0.097		1.57325	-0.0987		1.57325	-0.1435		1.57325	-0.07017		1.57325	-0.0396
1.57492	0.1828		1.57492	-0.0966		1.57492	-0.0978		1.57492	-0.1439		1.57492	-0.07535		1.57492	-0.0346
1.57658	0.1747		1.57658	-0.0883		1.57658	-0.0969		1.57658	-0.1461		1.57658	-0.07691		1.57658	-0.0364
1.57825	0.1908		1.57825	-0.0941		1.57825	-0.0913		1.57825	-0.1417		1.57825	-0.06898		1.57825	-0.0359
1.57992	0.2224		1.57992	-0.0873		1.57992	-0.0927		1.57992	-0.1406		1.57992	-0.06821		1.57992	-0.0352
1.58158	0.1708		1.58158	-0.0906		1.58158	-0.0959		1.58158	-0.1381		1.58158	-0.06837		1.58158	-0.0388
1.58325	0.1437		1.58325	-0.0861		1.58325	-0.0983		1.58325	-0.1472		1.58325	-0.07322		1.58325	-0.0396
1.58492	0.1913		1.58492	-0.0873		1.58492	-0.0925		1.58492	-0.1404		1.58492	-0.07382		1.58492	-0.0334
1.58658	0.1772		1.58658	-0.0954		1.58658	-0.0985		1.58658	-0.1419		1.58658	-0.07369		1.58658	-0.0347
1.58825	0.1715		1.58825	-0.0952		1.58825	-0.098		1.58825	-0.1468		1.58825	-0.07416		1.58825	-0.0371
1.58992	0.2032		1.58992	-0.088		1.58992	-0.0978		1.58992	-0.1441		1.58992	-0.07627		1.58992	-0.0323
1.59158	0.2227		1.59158	-0.0898		1.59158	-0.0975		1.59158	-0.1468		1.59158	-0.06727		1.59158	-0.0373
1.59325	0.1811		1.59325	-0.0946		1.59325	-0.0973		1.59325	-0.1457		1.59325	-0.07254		1.59325	-0.0365
1.59492	0.189		1.59492	-0.0883		1.59492	-0.0945		1.59492	-0.1439		1.59492	-0.07533		1.59492	-0.0357
1.59658	0.1667		1.59658	-0.0918		1.59658	-0.0935		1.59658	-0.1484		1.59658	-0.07623		1.59658	-0.0335
1.59825	0.1889		1.59825	-0.093		1.59825	-0.0918		1.59825	-0.1441		1.59825	-0.07643		1.59825	-0.0341
1.59992	0.2069		1.59992	-0.0872		1.59992	-0.0985		1.59992	-0.1431		1.59992	-0.06861		1.59992	-0.0387
1.60158	0.2041		1.60158	-0.0949		1.60158	-0.0896		1.60158	-0.1478		1.60158	-0.06856		1.60158	-0.0366
1.60325	0.1942		1.60325	-0.0877		1.60325	-0.0969		1.60325	-0.1383		1.60325	-0.0694		1.60325	-0.0363
1.60492	0.2158		1.60492	-0.0935		1.60492	-0.0881		1.60492	-0.1475		1.60492	-0.07391		1.60492	-0.0351
1.60658	0.1518		1.60658	-0.0861		1.60658	-0.0932		1.60658	-0.1396		1.60658	-0.07638		1.60658	-0.0385
1.60825	0.2082		1.60825	-0.0907		1.60825	-0.088		1.60825	-0.1414		1.60825	-0.07599		1.60825	-0.0377
1.60992	0.1496		1.60992	-0.0871		1.60992	-0.0904		1.60992	-0.1428		1.60992	-0.06849		1.60992	-0.0357
1.61158	0.1485		1.61158	-0.0968		1.61158	-0.0905		1.61158	-0.141		1.61158	-0.07316		1.61158	-0.0366
1.61325	0.2197		1.61325	-0.0884		1.61325	-0.0952		1.61325	-0.142		1.61325	-0.07053		1.61325	-0.0329
1.61492	0.1514		1.61492	-0.093		1.61492	-0.0927		1.61492	-0.1401		1.61492	-0.07494		1.61492	-0.0394
1.61658	0.1821		1.61658	-0.0898		1.61658	-0.093		1.61658	-0.1467		1.61658	-0.07429		1.61658	-0.032
1.61825	0.1666		1.61825	-0.0867		1.61825	-0.0939		1.61825	-0.1446		1.61825	-0.07218		1.61825	-0.0374
1.61992	0.1897		1.61992	-0.0931		1.61992	-0.0952		1.61992	-0.1445		1.61992	-0.06726		1.61992	-0.0362
1.62158	0.1672		1.62158	-0.0969		1.62158	-0.0895		1.62158	-0.1407		1.62158	-0.07121		1.62158	-0.0335
1.62325	0.2175		1.62325	-0.0873		1.62325	-0.0929		1.62325	-0.1394		1.62325	-0.0672		1.62325	-0.0373
1.62492	0.201		1.62492	-0.0925		1.62492	-0.0953		1.62492	-0.1455		1.62492	-0.06741		1.62492	-0.0334
1.62658	0.2163		1.62658	-0.0898		1.62658	-0.0898		1.62658	-0.1383		1.62658	-0.0718		1.62658	-0.0329
1.62825	0.1835		1.62825	-0.0874		1.62825	-0.0968		1.62825	-0.1473		1.62825	-0.069		1.62825	-0.0352
1.62992	0.2081		1.62992	-0.0886		1.62992	-0.096		1.62992	-0.1456		1.62992	-0.07262		1.62992	-0.0372
1.63158	0.1962		1.63158	-0.0971		1.63158	-0.0877		1.63158	-0.1451		1.63158	-0.07101		1.63158	-0.0321
1.63325	0.1649		1.63325	-0.0936		1.63325	-0.0982		1.63325	-0.1492		1.63325	-0.06883		1.63325	-0.032
1.63492	0.1919		1.63492	-0.0887		1.63492	-0.0962		1.63492	-0.1406		1.63492	-0.06907		1.63492	-0.0321
1.63658	0.1458		1.63658	-0.0892		1.63658	-0.0879		1.63658	-0.1493		1.63658	-0.06925		1.63658	-0.0385
1.63825	0.1924		1.63825	-0.0915		1.63825	-0.0941		1.63825	-0.1411		1.63825	-0.0738		1.63825	-0.0392
1.63992	0.1667		1.63992	-0.0949		1.63992	-0.0957		1.63992	-0.147		1.63992	-0.07097		1.63992	-0.0343
1.64158	0.1885		1.64158	-0.0926		1.64158	-0.0976		1.64158	-0.1418		1.64158	-0.07503		1.64158	-0.0384
1.64325	0.1705		1.64325	-0.0886		1.64325	-0.0875		1.64325	-0.1444		1.64325	-0.06915		1.64325	-0.0343
1.64492	0.2238		1.64492	-0.0865		1.64492	-0.0954		1.64492	-0.1397		1.64492	-0.07675		1.64492	-0.0325
1.64658	0.1818		1.64658	-0.0917		1.64658	-0.0898		1.64658	-0.1436		1.64658	-0.06946		1.64658	-0.034
1.64825	0.1869		1.64825	-0.0969		1.64825	-0.0968		1.64825	-0.1436		1.64825	-0.07259		1.64825	-0.0371
1.64992	0.1553		1.64992	-0.0969		1.64992	-0.0917		1.64992	-0.1464		1.64992	-0.06879		1.64992	-0.0389
1.65158	0.1979		1.65158	-0.097		1.65158	-0.0943		1.65158	-0.1431		1.65158	-0.06808		1.65158	-0.0339
1.65325	0.1792		1.65325	-0.0863		1.65325	-0.0985		1.65325	-0.1437		1.65325	-0.07668		1.65325	-0.0368
1.65492	0.1838		1.65492	-0.0902		1.65492	-0.0944		1.65492	-0.1462		1.65492	-0.07267		1.65492	-0.0368
1.65658	0.2098		1.65658	-0.0877		1.65658	-0.0903		1.65658	-0.1424		1.65658	-0.06806		1.65658	-0.0367
1.65825	0.2218		1.65825	-0.0947		1.65825	-0.0872		1.65825	-0.1492		1.65825	-0.07465		1.65825	-0.0364
1.65992	0.2053		1.65992	-0.0922		1.65992	-0.0985		1.65992	-0.1393		1.65992	-0.07648		1.65992	-0.0345
1.66158	0.2105		1.66158	-0.0955		1.66158	-0.0889		1.66158	-0.1413		1.66158	-0.06998		1.66158	-0.0326
1.66325	0.1474		1.66325	-0.0928		1.66325	-0.0908		1.66325	-0.1456		1.66325	-0.0704		1.66325	-0.0391
1.66492	0.1973		1.66492	-0.0861		1.66492	-0.0877		1.66492	-0.1422		1.66492	-0.06988		1.66492	-0.0373
1.66658	0.1943		1.66658	-0.0894		1.66658	-0.0908		1.66658	-0.1387		1.66658	-0.07075		1.66658	-0.0359
1.66825	0.2008		1.66825	-0.0907		1.66825	-0.094		1.66825	-0.1443		1.66825	-0.07688		1.66825	-0.0392
1.66992	0.1448		1.66992	-0.0947		1.66992	-0.0985		1.66992	-0.1446		1.66992	-0.06889		1.66992	-0.0338
1.67158	0.1906		1.67158	-0.0949		1.67158	-0.0953		1.67158	-0.1416		1.67158	-0.07247		1.67158	-0.0333
1.67325	0.1527		1.67325	-0.0962		1.67325	-0.0946		1.67325	-0.1495		1.67325	-0.07592		1.67325	-0.0334
1.67492	0.1541		1.67492	-0.0875		1.67492	-0.0892		1.67492	-0.1489		1.67492	-0.07142		1.67492	-0.0321
1.67658	0.1598		1.67658	-0.0911		1.67658	-0.091		1.67658	-0.1389		1.67658	-0.07562		1.67658	-0.0369
1.67825	0.1745		1.67825	-0.0972		1.67825	-0.0969		1.67825	-0.1437		1.67825	-0.07327		1.67825	-0.0365
1.67992	0.1494		1.67992	-0.0887		1.67992	-0.0912		1.67992	-0.1425		1.67992	-0.07071		1.67992	-0.0336
1.68158	0.1507		1.68158	-0.0964		1.68158	-0.0944		1.68158	-0.1484		1.68158	-0.07199		1.68158	-0.0365
1.68325	0.2193		1.68325	-0.087		1.68325	-0.0931		1.68325	-0.1441		1.68325	-0.06964		1.68325	-0.0325
1.68492	0.1482		1.68492	-0.0859		1.68492	-0.091		1.68492	-0.1402		1.68492	-0.06989		1.68492	-0.0386
1.68658	0.1518		1.68658	-0.0965		1.68658	-0.0953		1.68658	-0.1476		1.68658	-0.06932		1.68658	-0.0332
1.68825	0.1655		1.68825	-0.0942		1.68825	-0.0878		1.68825	-0.1417		1.68825	-0.06832		1.68825	-0.0332
1.68992	0.1908		1.68992	-0.0888		1.68992	-0.0977		1.68992	-0.1444		1.68992	-0.07325		1.68992	-0.0348
1.69158	0.1569		1.69158	-0.0912		1.69158	-0.0879		1.69158	-0.1486		1.69158	-0.07591		1.69158	-0.0342
1.69325	0.1661		1.69325	-0.0933		1.69325	-0.0886		1.69325	-0.1404		1.69325	-0.07288		1.69325	-0.0396
1.69492	0.1469		1.69492	-0.0868		1.69492	-0.0928		1.69492	-0.1461		1.69492	-0.06877		1.69492	-0.0386
1.69658	0.1793		1.69658	-0.0898		1.69658	-0.0905		1.69658	-0.1379		1.69658	-0.07581		1.69658	-0.0391
1.69825	0.1543		1.69825	-0.0865		1.69825	-0.0983		1.69825	-0.1387		1.69825	-0.06849		1.69825	-0.0374
1.69992	0.1878		1.69992	-0.0906		1.69992	-0.0985		1.69992	-0.147		1.69992	-0.06917		1.69992	-0.0374
1.70158	0.2157		1.70158	-0.0897		1.70158	-0.0943		1.70158	-0.1416		1.70158	-0.07257		1.70158	-0.032
1.70325	0.1511		1.70325	-0.0959		1.70325	-0.0928		1.70325	-0.1463		1.70325	-0.07428		1.70325	-0.0339
1.70492	0.2113		1.70492	-0.0888		1.70492	-0.0973		1.70492	-0.1411		1.70492	-0.06967		1.70492	-0.0388
1.70658	0.1561		1.70658	-0.0938		1.70658	-0.0901		1.70658	-0.1409		1.70658	-0.07418		1.70658	-0.0384
1.70825	0.1418		1.70825	-0.0928		1.70825	-0.0904		1.70825	-0.1392		1.70825	-0.06864		1.70825	-0.0332
1.70992	0.1667		1.70992	-0.0891		1.70992	-0.0944		1.70992	-0.1478		1.70992	-0.07325		1.70992	-0.0328
1.71158	0.1433		1.71158	-0.0904		1.71158	-0.0925		1.71158	-0.1479		1.71158	-0.0719		1.71158	-0.0326
1.71325	0.1457		1.71325	-0.0935		1.71325	-0.0904		1.71325	-0.1421		1.71325	-0.07678		1.71325	-0.0389
1.71492	0.1814		1.71492	-0.0927		1.71492	-0.097		1.71492	-0.1454		1.71492	-0.07554		1.71492	-0.0356
1.71658	0.1451		1.71658	-0.0873		1.71658	-0.0875		1.71658	-0.1457		1.71658	-0.07212		1.71658	-0.0369
1.71825	0.1488		1.71825	-0.0862		1.71825	-0.0917		1.71825	-0.1445		1.71825	-0.06771		1.71825	-0.0367
1.71992	0.1935		1.71992	-0.0919		1.71992	-0.0932		1.71992	-0.1443		1.71992	-0.07636		1.71992	-0.0374
1.72158	0.1913		1.72158	-0.094		1.72158	-0.0965		1.72158	-0.1495		1.72158	-0.074		1.72158	-0.0353
1.72325	0.1857		1.72325	-0.0939		1.72325	-0.0976		1.72325	-0.1398		1.72325	-0.07651		1.72325	-0.0346
1.72492	0.1623		1.72492	-0.095		1.72492	-0.0981		1.72492	-0.1415		1.72492	-0.07265		1.72492	-0.0373
1.72658	0.1868		1.72658	-0.0922		1.72658	-0.0937		1.72658	-0.1475		1.72658	-0.07425		1.72658	-0.037
1.72825	0.2241		1.72825	-0.0931		1.72825	-0.0963		1.72825	-0.1461		1.72825	-0.07466		1.72825	-0.0341
1.72992	0.1468		1.72992	-0.0909		1.72992	-0.0962		1.72992	-0.1451		1.72992	-0.06931		1.72992	-0.0365
1.73158	0.193		1.73158	-0.0885		1.73158	-0.0936		1.73158	-0.1385		1.73158	-0.07193		1.73158	-0.0376
1.73325	0.1568		1.73325	-0.0861		1.73325	-0.0946		1.73325	-0.1403		1.73325	-0.07322		1.73325	-0.0376
1.73492	0.171		1.73492	-0.0882		1.73492	-0.0907		1.73492	-0.139		1.73492	-0.07472		1.73492	-0.0344
1.73658	0.2219		1.73658	-0.091		1.73658	-0.0958		1.73658	-0.1467		1.73658	-0.0671		1.73658	-0.0352
1.73825	0.1741		1.73825	-0.0871		1.73825	-0.0886		1.73825	-0.1379		1.73825	-0.07559		1.73825	-0.0374
1.73992	0.1451		1.73992	-0.09		1.73992	-0.0931		1.73992	-0.1448		1.73992	-0.07509		1.73992	-0.0347
1.74158	0.2196		1.74158	-0.0859		1.74158	-0.0946		1.74158	-0.1402		1.74158	-0.06975		1.74158	-0.0393
1.74325	0.1562		1.74325	-0.096		1.74325	-0.0947		1.74325	-0.1433		1.74325	-0.07199		1.74325	-0.0356
1.74492	0.1759		1.74492	-0.0895		1.74492	-0.0906		1.74492	-0.1388		1.74492	-0.07293		1.74492	-0.0344
1.74658	0.1511		1.74658	-0.0964		1.74658	-0.0987		1.74658	-0.1453		1.74658	-0.07233		1.74658	-0.0327
1.74825	0.1702		1.74825	-0.0895		1.74825	-0.0924		1.74825	-0.1388		1.74825	-0.07679		1.74825	-0.0395
1.74992	0.1908		1.74992	-0.0882		1.74992	-0.0945		1.74992	-0.1393		1.74992	-0.07223		1.74992	-0.0353
1.75158	0.1623		1.75158	-0.0915		1.75158	-0.0924		1.75158	-0.1472		1.75158	-0.07451		1.75158	-0.0386
1.75325	0.1878		1.75325	-0.0952		1.75325	-0.0894		1.75325	-0.1458		1.75325	-0.07548		1.75325	-0.0355
1.75492	0.1961		1.75492	-0.0883		1.75492	-0.0927		1.75492	-0.148		1.75492	-0.07337		1.75492	-0.0364
1.75658	0.1773		1.75658	-0.0918		1.75658	-0.0914		1.75658	-0.1432		1.75658	-0.07582		1.75658	-0.0391
1.75825	0.1944		1.75825	-0.097		1.75825	-0.0901		1.75825	-0.1406		1.75825	-0.07312		1.75825	-0.0374
1.75992	0.1937		1.75992	-0.0963		1.75992	-0.0886		1.75992	-0.1465		1.75992	-0.0749		1.75992	-0.0333
1.76158	0.1978		1.76158	-0.0881		1.76158	-0.0931		1.76158	-0.1436		1.76158	-0.07228		1.76158	-0.0368
1.76325	0.1992		1.76325	-0.0933		1.76325	-0.0871		1.76325	-0.1415		1.76325	-0.07183		1.76325	-0.032
1.76492	0.1571		1.76492	-0.0953		1.76492	-0.09		1.76492	-0.1433		1.76492	-0.07536		1.76492	-0.034
1.76658	0.1659		1.76658	-0.0884		1.76658	-0.0919		1.76658	-0.1406		1.76658	-0.06715		1.76658	-0.0376
1.76825	0.1988		1.76825	-0.0945		1.76825	-0.0932		1.76825	-0.139		1.76825	-0.07007		1.76825	-0.0391
1.76992	0.2033		1.76992	-0.0958		1.76992	-0.0895		1.76992	-0.1407		1.76992	-0.07289		1.76992	-0.0322
1.77158	0.207		1.77158	-0.088		1.77158	-0.0951		1.77158	-0.1446		1.77158	-0.07178		1.77158	-0.0394
1.77325	0.1883		1.77325	-0.0882		1.77325	-0.089		1.77325	-0.1429		1.77325	-0.07526		1.77325	-0.0379
1.77492	0.1763		1.77492	-0.0925		1.77492	-0.0986		1.77492	-0.1402		1.77492	-0.07603		1.77492	-0.0327
1.77658	0.1935		1.77658	-0.0958		1.77658	-0.0898		1.77658	-0.1459		1.77658	-0.06824		1.77658	-0.0392
1.77825	0.1572		1.77825	-0.0859		1.77825	-0.0975		1.77825	-0.1422		1.77825	-0.07201		1.77825	-0.035
1.77992	0.1521		1.77992	-0.0911		1.77992	-0.0871		1.77992	-0.1441		1.77992	-0.07482		1.77992	-0.0367
1.78158	0.2196		1.78158	-0.092		1.78158	-0.089		1.78158	-0.1442		1.78158	-0.06766		1.78158	-0.0385
1.78325	0.1802		1.78325	-0.0881		1.78325	-0.0881		1.78325	-0.1409		1.78325	-0.07546		1.78325	-0.0359
1.78492	0.1751		1.78492	-0.0926		1.78492	-0.0939		1.78492	-0.1463		1.78492	-0.07518		1.78492	-0.0394
1.78658	0.2041		1.78658	-0.0922		1.78658	-0.0877		1.78658	-0.1433		1.78658	-0.06886		1.78658	-0.0368
1.78825	0.2181		1.78825	-0.0925		1.78825	-0.0945		1.78825	-0.1395		1.78825	-0.06882		1.78825	-0.0342
1.78992	0.1674		1.78992	-0.0962		1.78992	-0.0981		1.78992	-0.1389		1.78992	-0.07313		1.78992	-0.0354
1.79158	0.189		1.79158	-0.0973		1.79158	-0.0882		1.79158	-0.1435		1.79158	-0.07236		1.79158	-0.0337
1.79325	0.222		1.79325	-0.0963		1.79325	-0.091		1.79325	-0.1451		1.79325	-0.07107		1.79325	-0.034
1.79492	0.1628		1.79492	-0.0964		1.79492	-0.0917		1.79492	-0.1387		1.79492	-0.07366		1.79492	-0.0337
1.79658	0.1445		1.79658	-0.0926		1.79658	-0.089		1.79658	-0.1445		1.79658	-0.06945		1.79658	-0.0342
1.79825	0.1919		1.79825	-0.0888		1.79825	-0.0895		1.79825	-0.1459		1.79825	-0.07269		1.79825	-0.0391
1.79992	0.2203		1.79992	-0.0971		1.79992	-0.095		1.79992	-0.138		1.79992	-0.06872		1.79992	-0.0343
1.80158	0.1428		1.80158	-0.0922		1.80158	-0.0903		1.80158	-0.1386		1.80158	-0.07485		1.80158	-0.0387
1.80325	0.2175		1.80325	-0.0961		1.80325	-0.0907		1.80325	-0.1477		1.80325	-0.07378		1.80325	-0.0352
1.80492	0.1713		1.80492	-0.0889		1.80492	-0.0956		1.80492	-0.1421		1.80492	-0.06711		1.80492	-0.0362
1.80658	0.2164		1.80658	-0.0876		1.80658	-0.0959		1.80658	-0.1425		1.80658	-0.06882		1.80658	-0.0391
1.80825	0.2147		1.80825	-0.0878		1.80825	-0.0933		1.80825	-0.1406		1.80825	-0.06997		1.80825	-0.0342
1.80992	0.1617		1.80992	-0.0861		1.80992	-0.0914		1.80992	-0.1397		1.80992	-0.06951		1.80992	-0.0381
1.81158	0.2078		1.81158	-0.0859		1.81158	-0.0933		1.81158	-0.1484		1.81158	-0.06772		1.81158	-0.0376
1.81325	0.2093		1.81325	-0.0864		1.81325	-0.0874		1.81325	-0.1427		1.81325	-0.07438		1.81325	-0.0378
1.81492	0.1689		1.81492	-0.0907		1.81492	-0.0883		1.81492	-0.146		1.81492	-0.0696		1.81492	-0.0363
1.81658	0.2119		1.81658	-0.086		1.81658	-0.089		1.81658	-0.14		1.81658	-0.07132		1.81658	-0.0357
1.81825	0.1943		1.81825	-0.0942		1.81825	-0.0931		1.81825	-0.1398		1.81825	-0.06761		1.81825	-0.0328
1.81992	0.1638		1.81992	-0.0888		1.81992	-0.0944		1.81992	-0.1481		1.81992	-0.06905		1.81992	-0.039
1.82158	0.1688		1.82158	-0.0965		1.82158	-0.0918		1.82158	-0.1474		1.82158	-0.0746		1.82158	-0.037
1.82325	0.1874		1.82325	-0.0971		1.82325	-0.0982		1.82325	-0.1429		1.82325	-0.07594		1.82325	-0.0376
1.82492	0.2098		1.82492	-0.0882		1.82492	-0.0903		1.82492	-0.142		1.82492	-0.07665		1.82492	-0.0366
1.82658	0.2215		1.82658	-0.0906		1.82658	-0.0925		1.82658	-0.1432		1.82658	-0.07232		1.82658	-0.0392
1.82825	0.1743		1.82825	-0.0934		1.82825	-0.092		1.82825	-0.1387		1.82825	-0.07478		1.82825	-0.0365
1.82992	0.1514		1.82992	-0.087		1.82992	-0.0951		1.82992	-0.1407		1.82992	-0.07447		1.82992	-0.0339
1.83158	0.2192		1.83158	-0.0965		1.83158	-0.0959		1.83158	-0.1385		1.83158	-0.06866		1.83158	-0.0348
1.83325	0.1785		1.83325	-0.0862		1.83325	-0.0873		1.83325	-0.1457		1.83325	-0.07517		1.83325	-0.0383
1.83492	0.145		1.83492	-0.0938		1.83492	-0.0945		1.83492	-0.1442		1.83492	-0.06968		1.83492	-0.0373
1.83658	0.1768		1.83658	-0.0906		1.83658	-0.0966		1.83658	-0.14		1.83658	-0.07216		1.83658	-0.0371
1.83825	0.1587		1.83825	-0.0876		1.83825	-0.0888		1.83825	-0.1481		1.83825	-0.07469		1.83825	-0.0364
1.83992	0.194		1.83992	-0.0904		1.83992	-0.0955		1.83992	-0.1429		1.83992	-0.07054		1.83992	-0.0373
1.84158	0.1945		1.84158	-0.0901		1.84158	-0.0954		1.84158	-0.1472		1.84158	-0.07453		1.84158	-0.0365
1.84325	0.1798		1.84325	-0.0902		1.84325	-0.0889		1.84325	-0.145		1.84325	-0.07231		1.84325	-0.0396
1.84492	0.1555		1.84492	-0.0947		1.84492	-0.0908		1.84492	-0.1389		1.84492	-0.06822		1.84492	-0.0384
1.84658	0.2181		1.84658	-0.0925		1.84658	-0.0914		1.84658	-0.1445		1.84658	-0.07257		1.84658	-0.0389
1.84825	0.2132		1.84825	-0.0958		1.84825	-0.0974		1.84825	-0.1428		1.84825	-0.06783		1.84825	-0.0334
1.84992	0.2024		1.84992	-0.0879		1.84992	-0.0873		1.84992	-0.1448		1.84992	-0.06926		1.84992	-0.0336
1.85158	0.1592		1.85158	-0.0967		1.85158	-0.0927		1.85158	-0.148		1.85158	-0.06928		1.85158	-0.0394
1.85325	0.1863		1.85325	-0.088		1.85325	-0.0985		1.85325	-0.1485		1.85325	-0.07197		1.85325	-0.0356
1.85492	0.2106		1.85492	-0.0966		1.85492	-0.0946		1.85492	-0.1469		1.85492	-0.07543		1.85492	-0.0339
1.85658	0.1695		1.85658	-0.0892		1.85658	-0.0971		1.85658	-0.1387		1.85658	-0.07415		1.85658	-0.0326
1.85825	0.2217		1.85825	-0.0966		1.85825	-0.0888		1.85825	-0.1491		1.85825	-0.06897		1.85825	-0.0337
1.85992	0.2113		1.85992	-0.0879		1.85992	-0.0987		1.85992	-0.1381		1.85992	-0.07557		1.85992	-0.0384
1.86158	0.2216		1.86158	-0.092		1.86158	-0.0954		1.86158	-0.143		1.86158	-0.07408		1.86158	-0.0354
1.86325	0.1436		1.86325	-0.0891		1.86325	-0.0945		1.86325	-0.1468		1.86325	-0.06884		1.86325	-0.0336
1.86492	0.2183		1.86492	-0.091		1.86492	-0.0915		1.86492	-0.1399		1.86492	-0.0729		1.86492	-0.0322
1.86658	0.1966		1.86658	-0.0898		1.86658	-0.098		1.86658	-0.1422		1.86658	-0.07179		1.86658	-0.0349
1.86825	0.1898		1.86825	-0.094		1.86825	-0.0972		1.86825	-0.1495		1.86825	-0.06749		1.86825	-0.0384
1.86992	0.1999		1.86992	-0.091		1.86992	-0.0942		1.86992	-0.1401		1.86992	-0.07352		1.86992	-0.038
1.87158	0.1476		1.87158	-0.0862		1.87158	-0.0932		1.87158	-0.1411		1.87158	-0.06863		1.87158	-0.0321
1.87325	0.1973		1.87325	-0.0873		1.87325	-0.0885		1.87325	-0.1388		1.87325	-0.06814		1.87325	-0.0364
1.87492	0.1698		1.87492	-0.0905		1.87492	-0.0976		1.87492	-0.1481		1.87492	-0.0676		1.87492	-0.0352
1.87658	0.1673		1.87658	-0.0968		1.87658	-0.0984		1.87658	-0.1478		1.87658	-0.0728		1.87658	-0.034
1.87825	0.1479		1.87825	-0.0861		1.87825	-0.0885		1.87825	-0.1454		1.87825	-0.07128		1.87825	-0.0389
1.87992	0.1533		1.87992	-0.0909		1.87992	-0.0901		1.87992	-0.1482		1.87992	-0.07021		1.87992	-0.0324
1.88158	0.2216		1.88158	-0.0863		1.88158	-0.0883		1.88158	-0.1452		1.88158	-0.07001		1.88158	-0.0377
1.88325	0.2193		1.88325	-0.0967		1.88325	-0.0985		1.88325	-0.1458		1.88325	-0.07495		1.88325	-0.0327
1.88492	0.1788		1.88492	-0.0952		1.88492	-0.0878		1.88492	-0.1434		1.88492	-0.06834		1.88492	-0.036
1.88658	0.1953		1.88658	-0.0932		1.88658	-0.0983		1.88658	-0.1441		1.88658	-0.07678		1.88658	-0.0344
1.88825	0.1651		1.88825	-0.0884		1.88825	-0.0983		1.88825	-0.1473		1.88825	-0.07527		1.88825	-0.032
1.88992	0.1874		1.88992	-0.0973		1.88992	-0.0955		1.88992	-0.1437		1.88992	-0.06849		1.88992	-0.037
1.89158	0.1696		1.89158	-0.0876		1.89158	-0.093		1.89158	-0.1471		1.89158	-0.06991		1.89158	-0.0355
1.89325	0.2224		1.89325	-0.0902		1.89325	-0.0916		1.89325	-0.1488		1.89325	-0.07529		1.89325	-0.0387
1.89492	0.1669		1.89492	-0.0869		1.89492	-0.0874		1.89492	-0.1428		1.89492	-0.06964		1.89492	-0.0324
1.89658	0.1733		1.89658	-0.0915		1.89658	-0.0943		1.89658	-0.1399		1.89658	-0.07601		1.89658	-0.0348
1.89825	0.1578		1.89825	-0.0962		1.89825	-0.0962		1.89825	-0.1448		1.89825	-0.06969		1.89825	-0.0335
1.89992	0.2246		1.89992	-0.0959		1.89992	-0.0881		1.89992	-0.14		1.89992	-0.07351		1.89992	-0.0394
1.90158	0.1598		1.90158	-0.0908		1.90158	-0.0883		1.90158	-0.1421		1.90158	-0.06913		1.90158	-0.0377
1.90325	0.1878		1.90325	-0.0881		1.90325	-0.0952		1.90325	-0.1427		1.90325	-0.0769		1.90325	-0.0348
1.90492	0.1714		1.90492	-0.0934		1.90492	-0.0976		1.90492	-0.1431		1.90492	-0.07101		1.90492	-0.0321
1.90658	0.1618		1.90658	-0.0954		1.90658	-0.097		1.90658	-0.1475		1.90658	-0.06974		1.90658	-0.0393
1.90825	0.1985		1.90825	-0.0942		1.90825	-0.0877		1.90825	-0.1394		1.90825	-0.07416		1.90825	-0.0369
1.90992	0.1931		1.90992	-0.0961		1.90992	-0.0899		1.90992	-0.1381		1.90992	-0.06896		1.90992	-0.0381
1.91158	0.1544		1.91158	-0.0881		1.91158	-0.0903		1.91158	-0.1391		1.91158	-0.07291		1.91158	-0.0348
1.91325	0.1643		1.91325	-0.0922		1.91325	-0.0878		1.91325	-0.1477		1.91325	-0.07602		1.91325	-0.0337
1.91492	0.2234		1.91492	-0.0929		1.91492	-0.0877		1.91492	-0.1481		1.91492	-0.06807		1.91492	-0.0395
1.91658	0.1895		1.91658	-0.088		1.91658	-0.0985		1.91658	-0.1421		1.91658	-0.07292		1.91658	-0.0377
1.91825	0.1577		1.91825	-0.0863		1.91825	-0.0932		1.91825	-0.1439		1.91825	-0.07233		1.91825	-0.0388
1.91992	0.162		1.91992	-0.0937		1.91992	-0.0921		1.91992	-0.145		1.91992	-0.07445		1.91992	-0.0395
1.92158	0.1921		1.92158	-0.0934		1.92158	-0.0933		1.92158	-0.1431		1.92158	-0.07663		1.92158	-0.0393
1.92325	0.1448		1.92325	-0.0933		1.92325	-0.0941		1.92325	-0.1426		1.92325	-0.07441		1.92325	-0.0352
1.92492	0.217		1.92492	-0.0859		1.92492	-0.0901		1.92492	-0.1387		1.92492	-0.0734		1.92492	-0.0328
1.92658	0.1635		1.92658	-0.086		1.92658	-0.0982		1.92658	-0.1385		1.92658	-0.07571		1.92658	-0.0363
1.92825	0.2194		1.92825	-0.0922		1.92825	-0.0956		1.92825	-0.1419		1.92825	-0.07651		1.92825	-0.0384
1.92992	0.1896		1.92992	-0.0895		1.92992	-0.089		1.92992	-0.1451		1.92992	-0.07044		1.92992	-0.0354
1.93158	0.2018		1.93158	-0.095		1.93158	-0.0878		1.93158	-0.1416		1.93158	-0.06738		1.93158	-0.0354
1.93325	0.1943		1.93325	-0.0906		1.93325	-0.0946		1.93325	-0.1475		1.93325	-0.0732		1.93325	-0.034
1.93492	0.1779		1.93492	-0.0897		1.93492	-0.0982		1.93492	-0.148		1.93492	-0.06749		1.93492	-0.0344
1.93658	0.2078		1.93658	-0.0868		1.93658	-0.0904		1.93658	-0.142		1.93658	-0.07305		1.93658	-0.0368
1.93825	0.1608		1.93825	-0.0932		1.93825	-0.09		1.93825	-0.1442		1.93825	-0.0714		1.93825	-0.0324
1.93992	0.2071		1.93992	-0.0889		1.93992	-0.0958		1.93992	-0.1391		1.93992	-0.07102		1.93992	-0.0387
1.94158	0.1611		1.94158	-0.0882		1.94158	-0.0979		1.94158	-0.1467		1.94158	-0.06861		1.94158	-0.0335
1.94325	0.1448		1.94325	-0.0924		1.94325	-0.0917		1.94325	-0.1477		1.94325	-0.06741		1.94325	-0.0374
1.94492	0.1798		1.94492	-0.0957		1.94492	-0.0985		1.94492	-0.1458		1.94492	-0.07511		1.94492	-0.0376
1.94658	0.1724		1.94658	-0.0911		1.94658	-0.089		1.94658	-0.141		1.94658	-0.07615		1.94658	-0.0342
1.94825	0.1839		1.94825	-0.0918		1.94825	-0.0942		1.94825	-0.1468		1.94825	-0.07136		1.94825	-0.0387
1.94992	0.1807		1.94992	-0.0942		1.94992	-0.0907		1.94992	-0.1492		1.94992	-0.07119		1.94992	-0.0351
1.95158	0.2075		1.95158	-0.0905		1.95158	-0.0907		1.95158	-0.1423		1.95158	-0.06907		1.95158	-0.0333
1.95325	0.2092		1.95325	-0.0864		1.95325	-0.0884		1.95325	-0.1432		1.95325	-0.07673		1.95325	-0.036
1.95492	0.2072		1.95492	-0.0892		1.95492	-0.0953		1.95492	-0.1439		1.95492	-0.07542		1.95492	-0.0377
1.95658	0.1581		1.95658	-0.0925		1.95658	-0.0901		1.95658	-0.142		1.95658	-0.07157		1.95658	-0.0377
1.95825	0.1569		1.95825	-0.0935		1.95825	-0.0898		1.95825	-0.1465		1.95825	-0.06738		1.95825	-0.0376
1.95992	0.1938		1.95992	-0.0886		1.95992	-0.0955		1.95992	-0.1382		1.95992	-0.07071		1.95992	-0.0342
1.96158	0.2068		1.96158	-0.0953		1.96158	-0.0958		1.96158	-0.1445		1.96158	-0.06861		1.96158	-0.0392
1.96325	0.2223		1.96325	-0.0918		1.96325	-0.092		1.96325	-0.1423		1.96325	-0.07281		1.96325	-0.0385
1.96492	0.1851		1.96492	-0.0953		1.96492	-0.0978		1.96492	-0.145		1.96492	-0.0722		1.96492	-0.0384
1.96658	0.1551		1.96658	-0.0898		1.96658	-0.0917		1.96658	-0.1443		1.96658	-0.07437		1.96658	-0.0348
1.96825	0.2098		1.96825	-0.0884		1.96825	-0.0929		1.96825	-0.1382		1.96825	-0.0756		1.96825	-0.036
1.96992	0.2198		1.96992	-0.09		1.96992	-0.0875		1.96992	-0.1416		1.96992	-0.07309		1.96992	-0.0347
1.97158	0.1431		1.97158	-0.0962		1.97158	-0.0982		1.97158	-0.1476		1.97158	-0.06721		1.97158	-0.0385
1.97325	0.1523		1.97325	-0.0955		1.97325	-0.0951		1.97325	-0.1467		1.97325	-0.07046		1.97325	-0.037
1.97492	0.1883		1.97492	-0.0861		1.97492	-0.0871		1.97492	-0.1388		1.97492	-0.07518		1.97492	-0.0368
1.97658	0.1803		1.97658	-0.0865		1.97658	-0.0913		1.97658	-0.1459		1.97658	-0.06754		1.97658	-0.036
1.97825	0.2202		1.97825	-0.0972		1.97825	-0.0885		1.97825	-0.1455		1.97825	-0.07576		1.97825	-0.0372
1.97992	0.2232		1.97992	-0.088		1.97992	-0.0895		1.97992	-0.1428		1.97992	-0.07449		1.97992	-0.0358
1.98158	0.2116		1.98158	-0.089		1.98158	-0.0894		1.98158	-0.1417		1.98158	-0.07324		1.98158	-0.0371
1.98325	0.1816		1.98325	-0.09		1.98325	-0.0964		1.98325	-0.1398		1.98325	-0.07167		1.98325	-0.0328
1.98492	0.1443		1.98492	-0.0973		1.98492	-0.0894		1.98492	-0.1451		1.98492	-0.07163		1.98492	-0.038
1.98658	0.1704		1.98658	-0.0948		1.98658	-0.0964		1.98658	-0.1483		1.98658	-0.0767		1.98658	-0.0348
1.98825	0.2096		1.98825	-0.0963		1.98825	-0.0913		1.98825	-0.1426		1.98825	-0.06758		1.98825	-0.0327
1.98992	0.217		1.98992	-0.0922		1.98992	-0.0909		1.98992	-0.149		1.98992	-0.07278		1.98992	-0.0364
1.99158	0.1467		1.99158	-0.0965		1.99158	-0.088		1.99158	-0.1415		1.99158	-0.07369		1.99158	-0.0366
1.99325	0.1559		1.99325	-0.0932		1.99325	-0.0946		1.99325	-0.14		1.99325	-0.07134		1.99325	-0.033
1.99492	0.2013		1.99492	-0.0955		1.99492	-0.0897		1.99492	-0.1436		1.99492	-0.07609		1.99492	-0.0386
1.99658	0.1414		1.99658	-0.0869		1.99658	-0.0934		1.99658	-0.1444		1.99658	-0.06937		1.99658	-0.0354
1.99825	0.1803		1.99825	-0.0884		1.99825	-0.0881		1.99825	-0.1459		1.99825	-0.07385		1.99825	-0.0352
1.99992	0.2128		1.99992	-0.0883		1.99992	-0.0886		1.99992	-0.1403		1.99992	-0.07271		1.99992	-0.0343
2.00158	0.1789		2.00158	-0.0936		2.00158	-0.0905		2.00158	-0.1453		2.00158	-0.07079		2.00158	-0.0326
2.00325	0.2184		2.00325	-0.0973		2.00325	-0.0982		2.00325	-0.1477		2.00325	-0.07232		2.00325	-0.0367
2.00492	0.1945		2.00492	-0.0968		2.00492	-0.0956		2.00492	-0.138		2.00492	-0.07481		2.00492	-0.0365
2.00658	0.2147		2.00658	-0.0958		2.00658	-0.0979		2.00658	-0.1381		2.00658	-0.07328		2.00658	-0.0362
2.00825	0.1858		2.00825	-0.0946		2.00825	-0.0965		2.00825	-0.1399		2.00825	-0.07044		2.00825	-0.0341
2.00992	0.1848		2.00992	-0.0954		2.00992	-0.0954		2.00992	-0.149		2.00992	-0.07103		2.00992	-0.032
2.01158	0.2051		2.01158	-0.0944		2.01158	-0.0963		2.01158	-0.1469		2.01158	-0.07547		2.01158	-0.0367
2.01325	0.1565		2.01325	-0.0896		2.01325	-0.0944		2.01325	-0.1422		2.01325	-0.07045		2.01325	-0.038
2.01492	0.2163		2.01492	-0.0946		2.01492	-0.0963		2.01492	-0.149		2.01492	-0.0749		2.01492	-0.0376
2.01658	0.1484		2.01658	-0.0894		2.01658	-0.0953		2.01658	-0.1478		2.01658	-0.07447		2.01658	-0.0376
2.01825	0.163		2.01825	-0.0874		2.01825	-0.0899		2.01825	-0.1473		2.01825	-0.07679		2.01825	-0.0363
2.01992	0.1771		2.01992	-0.0917		2.01992	-0.0886		2.01992	-0.1438		2.01992	-0.06759		2.01992	-0.0367
2.02158	0.2207		2.02158	-0.0972		2.02158	-0.0926		2.02158	-0.1465		2.02158	-0.07267		2.02158	-0.0381
2.02325	0.2052		2.02325	-0.0881		2.02325	-0.0973		2.02325	-0.1434		2.02325	-0.06959		2.02325	-0.0353
2.02492	0.146		2.02492	-0.0867		2.02492	-0.0894		2.02492	-0.142		2.02492	-0.07462		2.02492	-0.0327
2.02658	0.1463		2.02658	-0.0954		2.02658	-0.097		2.02658	-0.1492		2.02658	-0.07029		2.02658	-0.0369
2.02825	0.2138		2.02825	-0.0932		2.02825	-0.0907		2.02825	-0.1472		2.02825	-0.07542		2.02825	-0.0361
2.02992	0.1698		2.02992	-0.0883		2.02992	-0.0983		2.02992	-0.1463		2.02992	-0.07001		2.02992	-0.0349
2.03158	0.1718		2.03158	-0.0889		2.03158	-0.0888		2.03158	-0.1383		2.03158	-0.07162		2.03158	-0.036
2.03325	0.2103		2.03325	-0.0864		2.03325	-0.0982		2.03325	-0.1466		2.03325	-0.06958		2.03325	-0.0379
2.03492	0.148		2.03492	-0.0876		2.03492	-0.0871		2.03492	-0.1436		2.03492	-0.06792		2.03492	-0.0381
2.03658	0.1436		2.03658	-0.0919		2.03658	-0.0918		2.03658	-0.1488		2.03658	-0.06984		2.03658	-0.0352
2.03825	0.1442		2.03825	-0.0928		2.03825	-0.0884		2.03825	-0.1465		2.03825	-0.07114		2.03825	-0.0349
2.03992	0.1698		2.03992	-0.0956		2.03992	-0.0935		2.03992	-0.1395		2.03992	-0.07604		2.03992	-0.034
2.04158	0.1983		2.04158	-0.0954		2.04158	-0.0971		2.04158	-0.1395		2.04158	-0.07499		2.04158	-0.0345
2.04325	0.2165		2.04325	-0.0896		2.04325	-0.0949		2.04325	-0.1432		2.04325	-0.06712		2.04325	-0.039
2.04492	0.1657		2.04492	-0.0902		2.04492	-0.0912		2.04492	-0.1447		2.04492	-0.07435		2.04492	-0.0371
2.04658	0.1829		2.04658	-0.0928		2.04658	-0.0924		2.04658	-0.1389		2.04658	-0.07081		2.04658	-0.0375
2.04825	0.1813		2.04825	-0.0928		2.04825	-0.0892		2.04825	-0.1403		2.04825	-0.07355		2.04825	-0.0328
2.04992	0.1833		2.04992	-0.0955		2.04992	-0.091		2.04992	-0.1425		2.04992	-0.07105		2.04992	-0.0378
2.05158	0.203		2.05158	-0.0953		2.05158	-0.0891		2.05158	-0.1487		2.05158	-0.06807		2.05158	-0.0352
2.05325	0.1866		2.05325	-0.0905		2.05325	-0.0903		2.05325	-0.1426		2.05325	-0.07686		2.05325	-0.0372
2.05492	0.2233		2.05492	-0.0861		2.05492	-0.0964		2.05492	-0.1441		2.05492	-0.07635		2.05492	-0.0368
2.05658	0.1418		2.05658	-0.0949		2.05658	-0.0907		2.05658	-0.1486		2.05658	-0.06928		2.05658	-0.0337
2.05825	0.2138		2.05825	-0.0951		2.05825	-0.0921		2.05825	-0.1379		2.05825	-0.06889		2.05825	-0.0358
2.05992	0.1493		2.05992	-0.0938		2.05992	-0.0907		2.05992	-0.1434		2.05992	-0.07529		2.05992	-0.034
2.06158	0.2008		2.06158	-0.0952		2.06158	-0.0969		2.06158	-0.1452		2.06158	-0.07096		2.06158	-0.0388
2.06325	0.1468		2.06325	-0.0917		2.06325	-0.096		2.06325	-0.1465		2.06325	-0.07685		2.06325	-0.0385
2.06492	0.1898		2.06492	-0.088		2.06492	-0.0916		2.06492	-0.1409		2.06492	-0.07586		2.06492	-0.038
2.06658	0.1597		2.06658	-0.0956		2.06658	-0.0904		2.06658	-0.1489		2.06658	-0.06959		2.06658	-0.035
2.06825	0.1796		2.06825	-0.0962		2.06825	-0.0978		2.06825	-0.145		2.06825	-0.06813		2.06825	-0.0378
2.06992	0.1987		2.06992	-0.0949		2.06992	-0.0921		2.06992	-0.1453		2.06992	-0.07333		2.06992	-0.0323
2.07158	0.2003		2.07158	-0.0915		2.07158	-0.0931		2.07158	-0.1408		2.07158	-0.06791		2.07158	-0.0326
2.07325	0.1678		2.07325	-0.0908		2.07325	-0.0872		2.07325	-0.1475		2.07325	-0.07283		2.07325	-0.0356
2.07492	0.1779		2.07492	-0.0866		2.07492	-0.0958		2.07492	-0.1456		2.07492	-0.07316		2.07492	-0.0381
2.07658	0.1522		2.07658	-0.0942		2.07658	-0.0957		2.07658	-0.1397		2.07658	-0.0757		2.07658	-0.0353
2.07825	0.1464		2.07825	-0.0935		2.07825	-0.0893		2.07825	-0.139		2.07825	-0.06742		2.07825	-0.0346
2.07992	0.1927		2.07992	-0.0896		2.07992	-0.0939		2.07992	-0.144		2.07992	-0.07356		2.07992	-0.0377
2.08158	0.1804		2.08158	-0.089		2.08158	-0.0943		2.08158	-0.1406		2.08158	-0.06776		2.08158	-0.0396
2.08325	0.1738		2.08325	-0.0973		2.08325	-0.0951		2.08325	-0.1413		2.08325	-0.06761		2.08325	-0.0348
2.08492	0.221		2.08492	-0.0917		2.08492	-0.0929		2.08492	-0.1443		2.08492	-0.07626		2.08492	-0.039
2.08658	0.176		2.08658	-0.0877		2.08658	-0.0981		2.08658	-0.1431		2.08658	-0.06926		2.08658	-0.0383
2.08825	0.2216		2.08825	-0.0876		2.08825	-0.0878		2.08825	-0.143		2.08825	-0.07569		2.08825	-0.032
2.08992	0.1524		2.08992	-0.0896		2.08992	-0.0986		2.08992	-0.1428		2.08992	-0.06879		2.08992	-0.0364
2.09158	0.2088		2.09158	-0.0871		2.09158	-0.0894		2.09158	-0.1436		2.09158	-0.07385		2.09158	-0.0393
2.09325	0.2213		2.09325	-0.09		2.09325	-0.0918		2.09325	-0.1387		2.09325	-0.07357		2.09325	-0.035
2.09492	0.1973		2.09492	-0.0889		2.09492	-0.0933		2.09492	-0.1393		2.09492	-0.07086		2.09492	-0.0333
2.09658	0.1581		2.09658	-0.091		2.09658	-0.0927		2.09658	-0.1406		2.09658	-0.07454		2.09658	-0.0353
2.09825	0.1693		2.09825	-0.0936		2.09825	-0.0929		2.09825	-0.1461		2.09825	-0.07512		2.09825	-0.033
2.09992	0.1646		2.09992	-0.0861		2.09992	-0.089		2.09992	-0.1407		2.09992	-0.06874		2.09992	-0.0348
2.10158	0.1453		2.10158	-0.0904		2.10158	-0.0968		2.10158	-0.1492		2.10158	-0.06755		2.10158	-0.0379
[truncated: 2,341 more rows]

[truncated: 13 more sheets: Supplementary Fig. 9, Supplementary Fig. 10, Supplementary Fig. 11, Supplementary Fig. 12, Supplementary Fig.13, Supplementary Fig. 14, Supplementary Fig. 17, Supplementary Fig. 18, Supplementary Fig. 19, Supplementary Fig. 20, Supplementary Fig. 21, Supplementary Fig. 22, Supplementary Fig. 23]
